# Supplementary material for: Telling the story of the opioid crisis: A narrative analysis of the TV series Dopesick
Source: PLoS One. 2024 Apr 4;19(4):e0301681. doi: 10.1371/journal.pone.0301681 (PMC10994355; doi:10.1371/journal.pone.0301681)
Supplement: S1 Data set — (XLSX) [file pone.0301681.s002.xlsx]

## Sheet: Taula general
Episode	Number of scene	Year	Location	Character 1	Character 2	Character 3	Character 4	Character 5	Character 6	Character 7	Character 8	Character 9	Character 10	Scene description	Cathegory	Thread
1	1	1986	Richard Sackler's house	Richard Sackler	Arthur Sackler	Raymond Sackler	Mortimer Sackler							Sackler proposes creating a new opioid to treat long-term moderate pain: The time has come to redefine the nature of pain. For too long, the American medical community has ignored chronic pain. This has created an epidemic of suffering." In response to the family's refusal, Arthur Sackler points out: "you don't respond to a market, you create a market."	Sackler family and Purdue Pharma executives	OxyContin's accountability network
1	2	2005	Trial	Rick Mountcastle	Randy Ramseyer	Doctor Petersen								They take statements from four doctors, who tell about Purdue Pharma's commercial agents "this drug was different because they said it was not addictive." The key to the promotional talk: less than 1% became addicts.	Grand Jury proceedings	Government's investigation
1	3	2005	Trial	Rick Mountcastle	Randy Ramseyer	Witness - Female								Deposition	Grand Jury proceedings	Government's investigation
1	4	2005	Trial	Rick Mountcastle	Randy Ramseyer	Witness - Male								Deposition	Grand Jury proceedings	Government's investigation
1	5	2005	Trial	Rick Mountcastle	Randy Ramseyer	Samuel Finnix								Deposition. Final shot with Finnix: "I can't believe how many are dead now"	Grand Jury proceedings	Government's investigation
1	6	1996	Coald mine	Betsy Mallum	Jerry Mallum									Character presentation. The physical work in the mine is shown, Betsy and her father	Background stories	OxyContin substance-dependent individuals
1	7	1996	Road	Samuel Finnix										He drives to work	Background stories	OxyContin substance-dependent individuals
1	8	1996	Private medical clinic	Samuel Finnix	Pacient 1									Character presentation. Dr. Finnix's work shown at Finch Creek Health Clinic: lots of patients, friendly chat, prescribes Tylenol for pain from a fall	Background stories	OxyContin substance-dependent individuals
1	9	1996	Private medical clinic	Samuel Finnix	Pacient 2									He puts a bandage on his arm	Background stories	OxyContin substance-dependent individuals
1	10	1996	Private medical clinic	Samuel Finnix	Elizabeth Ann McClung									Chat with Elizabeth Ann about menstruation	Background stories	OxyContin substance-dependent individuals
1	11	1996	Private medical clinic	Samuel Finnix										Character introduction: Finnix's talk with his secretary. He doesn't have Friday night plans.	Background stories	OxyContin substance-dependent individuals
1	12	1996	Patient's house	Samuel Finnix	Sra. Blevins									Finnix goes to an elderly patient's house and checks that she has taken her medication correctly: "we all forget sometimes"	Background stories	OxyContin substance-dependent individuals
1	13	1996	Samuel Finnix House	Samuel Finnix										Character presentation: you see photos of Finnix's wife and him watching television and eating alone.	Background stories	OxyContin substance-dependent individuals
1	14	1996	Coald mine	Grace Pell	Betsy Mallum	Jerry Mallum								Character presentation: a lesbian woman in the mine responds dirty to the miners and Jerry tells her not to talk like that in front of her daughter.	Background stories	OxyContin substance-dependent individuals
1	15	1996	Betsy Mallum House	Betsy Mallum	Jerry Mallum	Diane Mallum	Sra. Blevins							Presentation of characters: they pray before eating, they wash their hands after working in the mine. They eat with Mrs. Blevins (medication control/memory issues). Betsy is going to finish her quilt this weekend. "The smallest in the mine, and probably the strongest." "Don't be friendly with Grace, Management doesn't like her."	Background stories	OxyContin substance-dependent individuals
1	16	1996	Bar	Betsy Mallum	Grace Pell									Bar scene, everyone dances, Betsy and Grace sit and wait	Background stories	OxyContin substance-dependent individuals
1	17	1996	Bar	Betsy Mallum	Grace Pell									Character introduction: they kiss in the bathroom. Betsy is accused of wanting to be a "husband-stealer" at the mine.	Background stories	OxyContin substance-dependent individuals
1	18	1996	Grace's Motorhome	Betsy Mallum	Grace Pell									They drink whiskey and make fun of the mother who said she was going to pray for Grace.	Background stories	OxyContin substance-dependent individuals
1	19	1996	Coald mine	Betsy Mallum										Accident in the mine. Betsy hits herself on the back	Background stories	OxyContin substance-dependent individuals
1	20	1996	Street	Richard Sackler	Jonathan Sackler	Mortimer Sackler	Kathle Sackler	Theresa Sackler						Reluctance when entering the building	Background stories	OxyContin's accountability network
1	21	1996	Met Sackler Wing	Richard Sackler	Raymond Sackler	Paul Goldenheim	Jonathan Sackler	Richard's mother	Mortimer Sackler	Theresa Sackler	Kathe Sackler	Counselor	Mortimer Jr. Sackler	Family meeting about Sackler actions: actions A and B, Mortimer versus Richard. Oxy could ruin the 40-year-old company. "It will work. I promise. Thank you."	Sackler family and Purdue Pharma executives	OxyContin's accountability network
1	22	1996	Betsy Mallum House	Betsy Mallum										The bruise on the back is shown while taking a shower.	Background stories	OxyContin substance-dependent individuals
1	23	1996	Street											Citizens go to church	Background stories	OxyContin substance-dependent individuals
1	24	1996	Church	Samuel Finnix	Betsy Mallum	Jerry Mallum	Diane Mallum	Elizabeth Ann McClung						Dr. Finnix checks on his patients at the church. He tells Betsy to go see him about the hit.	Background stories	OxyContin substance-dependent individuals
1	25	2005	Trial	Samuel Finnix	Rick Mountcastle									The prosecutor asks Finnix what caused so many deaths in such a short period: "OxyContin." He blames the medicine for the deaths of his people. "Are you the individual who prescribed that medication?" Yeah.	Grand Jury proceedings	Government's investigation
1	26	2002	U.S. Attorney's Office in Virginia	John Brownlee	Rick Mountcastle	Randy Ramseyer								Character introduction: Brownlee is new to the position of federal prosecutor, he is idealistic, they present the case to him: "they have been promoting the drug by saying that the drug is not addictive, when it is." 65 cases, Purdue has won them all. It is not a publicly traded company, it is from a family of philanthropists. Curiosity: every case in recent years is related to OxyContin: thefts,…	U.S. Attorneys	Government's investigation
1	27	2002	Rick Mountcastle House	Rick Mountcastle										He watches the OxyContin advertisement and then chats with his family at dinner.	U.S. Attorneys	Government's investigation
1	28	2002	Road	Rick Mountcastle	Randy Ramseyer									They are driving to the DEA, while looking at a newspaper where Bridget Meyer appears	Background stories	Government's investigation
1	29	2002	DEA - office	Rick Mountcastle	Randy Ramseyer	Bridget Meyer								The DEA was investigating Purdue, but the deputy director is not returning their calls. They are going to see it. "That damn tag caused it all." It was the first time the FDA labeled a Schedule II narcotic as less addictive. They compare the town to San Francisco at the beginning of the AIDS epidemic.	DEA	Government's investigation
1	30	2002	Rick Mountcastle House	Rick Mountcastle										He watch the OxyContin advertisement	U.S. Attorneys	Government's investigation
1	31	2002	U.S. Attorney's Office in Virginia	Rick Mountcastle	Randy Ramseyer	John Brownlee								They show you the OxyContin advertising: its name is never mentioned	U.S. Attorneys	Government's investigation
1	32	2002	Street	Elizabeth Ann McClung	Randy Ramseyer									Elizabeth Ann offers herself as a prostitute in the parking lot of a football stadium	Background stories	OxyContin substance-dependent individuals
1	33	2002	Richard Sackler's house	Richard Sackler										Richard exercises in the garden	Background stories	OxyContin's accountability network
1	34	1996	Richard Sackler's house	Richard Sackler										He dresses and thinks	Background stories	OxyContin's accountability network
1	35	1996	Purdue Pharma - meeting room	Richard Sackler	Howard Udell	Michael Friedman								Richard asks for more commercial agents to make the drug a success. He wants to track prescriptions daily with the IMS system (created by Arthur Sackler) to change medication from Vicodin and Lortab	Sackler family and Purdue Pharma executives	OxyContin's accountability network
1	36	1996	Street	Billy Cutler	Amber Collins	Comercials								Commercials entering	Purdue Comercial	OxyContin's accountability network
1	37	1996	Purdue Pharma - sales department	Billy Cutler	Amber Collins	Michael Friedman	Comercials							Character introduction: "you will be the largest sales team in pharmaceutical history, bringing this miracle drug to a great nation." 1% explanation: gradual release. It can be used for any pain. Initial Phase: Southeastern Virginia, Eastern Kentucky, and Rural Maine. They are centers of mining and agriculture. Promotional speaking strategies, psychological profiles, gaining their friendship and …	Purdue Comercial	OxyContin's accountability network
1	38	1996	Purdue Pharma - sales department	Billy Cutler	Amber Collins									Flirting scene	Purdue Comercial	OxyContin's accountability network
1	39	1996	Private medical clinic	Billy Cutler	Samuel Finnix									He shows up with food from KFC and they talk about fishing. She introduces him to the drug and Finnix says that she would never use an opioid for moderate pain. Leaflet: FDA label.	Purdue Comercial	OxyContin's accountability network
1	40	1996	Purdue Pharma - sales department	Billy Cutler	Amber Collins	Martin Willis	Comercials							Billy repeats the words from the training: "Gradual absorption can reduce liability for drug abuse."	Purdue Comercial	OxyContin's accountability network
1	41	1996	Grace's Motorhome	Betsy Mallum	Grace Pell									Sex scene, he suggests changing towns so he can live freely. Betsy doesn't want to leave the mines, four generations of her family were there and she is the first woman, and her father would stop talking to her if she came out of the closet.	Background stories	OxyContin substance-dependent individuals
1	42	1996	Samuel Finnix House	Samuel Finnix										Read "Experts urge doctors to limit pain"	Background stories	OxyContin substance-dependent individuals
1	43	1996	Richard Sackler's house	Richard Sackler	Billy Cutler									Sackler calls Billy and other business agents for early reactions, "keep going."	Purdue Comercial	OxyContin's accountability network
1	44	1996	Billy Cutler House	Richard Sackler	Billy Cutler									Sackler calls Billy and other business agents for early reactions, "keep going."	Purdue Comercial	OxyContin's accountability network
1	45	1996	Richard Sackler's house	Richard Sackler	Beth Sackler									Richard says that Arthur had become addicted to Chinese art before he died, and that he wants his drug to be the most famous in the world.	Sackler family and Purdue Pharma executives	OxyContin's accountability network
1	46	2002	Trial	Bridget Meyer	Paul Mendelson									The divorce papers are signed.	Background stories	Government's investigation
1	47	1999	Road	Bridget Meyer	Otros									They talk in the car before heading to the laboratory	Background stories	Government's investigation
1	48	1999	Clandestine laboratory	Bridget Meyer	Otros									She is undergoing a procedure and makes an appointment with her future husband. They raid a drug lab and discover OxyContin pills.	DEA	Government's investigation
1	49	1999	DEA - office	Bridget Meyer										At the office, find out about the crimes related to OxyContin. Temporary foster care has tripled. Increase in child abandonment. Excess of prisoners in local jails. Increase in prostitution. They only steal Oxy from pharmacies.	DEA	Government's investigation
1	50	1999	DEA - meeting room	Bridget Meyer	Jermaine Spellman	Boss	Boss							Meeting at the DEA, the drug has been available on the market for three years and an increase in overdoses and crimes has been seen in the places where the drug has been released. They oppose seeing it as a Desvíos problem when it is a treatment for pain: "containing the drug goes against the national narrative."	DEA	Government's investigation
1	51	1999	FDA - office	Bridget Meyer	Karen Moles									Meyer goes to the FDA and talks to a secretary. Curtis Wright is the one who approved the label but was met with resistance.	DEA	Government's investigation
1	52	2002	FDA - office	Randy Ramseyer	Rick Mountcastle	Karen Moles								Ramseyer asks the same secretary if there was anything unusual in the wording of the label. Control studies were not carried out. The lawyer does not allow the lady to talk about Curtis Wright	FDA	OxyContin's accountability network
1	53	2002	U.S. Attorney's Office in Columbia	Randy Ramseyer	Rick Mountcastle	John Brownlee								Two years after the drug went on the market, Curtis Wright was hired by Purdue as executive director of medical affairs. They open an investigation against him.	U.S. Attorneys	Government's investigation
1	54	2002	U.S. Attorney's Office in Columbia	Randy Ramseyer										He breaks down in the toilet	Background stories	Government's investigation
1	55	1996	Samuel Finnix House	Betsy Mallum	Samuel Finnix									Betsy wakes up in a lot of pain and calls Dr. Finnix	Background stories	OxyContin substance-dependent individuals
1	56	1996	Betsy Mallum House	Betsy Mallum	Samuel Finnix	Jerry Mallum	Diane Mallum							She tells Dr. Finnix that she doesn't want to stop working to earn money so she can leave. Confidence: "I know." He gives her three days' supply of OxyContin. Just take two a day.	Background stories	OxyContin substance-dependent individuals
1	57	1996	Betsy Mallum House	Betsy Mallum	Jerry Mallum	Diane Mallum								Parents pray before sleeping, "Lord, take away his pain."	Background stories	OxyContin substance-dependent individuals
2	1	2005	Trial	Transcriptionist	Another woman									Oath to correctly transcribe what is declared before the Grand Jury.	Grand Jury proceedings	Government's investigation
2	2	1996	Richard Sackler's house	Richard Sackler	Beth Sackler									He is having a nervous breakfast thinking about the first series of issues that arrive after the launch	Background stories	OxyContin's accountability network
2	3	2005	Trial	Randy Ramseyer	Rick Mountcastle	Declarante								Parallel scene: they take statements. Question: If OxyContin had failed when it was launched in 1996, Purdue would have lost $40m with no other product in the pipeline. It would have sunk the entire company	Grand Jury proceedings	Government's investigation
2	4	1996	Purdue Pharma - meeting room	Richard Sackler	Kathe Sackler	Michael Friedman	Howard Udell	Jonathan Sackler	Paul Goldenheim					Sackler reunion: we can do better. Richard asks about the video of the testimonies. "Doctors need to know that it can take a place like penicillin as one of the most important drugs in the history of medicine."	Sackler family and Purdue Pharma executives	OxyContin's accountability network
2	5	1996	Private medical clinic	Samuel Finnix	Billy Cutler	Leah Turner								Billy "buys" entry to the office by giving the secretary flowers. Purdue invites Dr. Finnix on an all-inclusive trip to Scottsdale, Arizona to hear from pain experts about new treatments. He even offers that he can bring his wife, but Finnix tells him that he is a widower because his wife died of ovarian cancer.	Purdue Comercial	OxyContin's accountability network
2	6	1996	Private medical clinic	Samuel Finnix	Logan Parker									A patient with six years of pain who cannot lift his arm is offered OxyContin	Background stories	OxyContin substance-dependent individuals
2	7	1996	Trial	Witness										When a patient takes OxyContin...	Grand Jury proceedings	Government's investigation
2	8	1996	Betsy Mallum House	Betsy Mallum										Betsy takes OxyContin but wakes up at 4 in pain. parallel scenes	Background stories	OxyContin substance-dependent individuals
2	9	1996	Grace's Motorhome	Betsy Mallum										Working in the mine. Parallel scenes	Background stories	OxyContin substance-dependent individuals
2	10	1996	Coald mine	Betsy Mallum										Waking up in pain. parallel scenes	Background stories	OxyContin substance-dependent individuals
2	11	2005	Trial	Randy Ramseyer	Rick Mountcastle	Witness								Witness stating: "When a patient first takes OxyContin, it can be very effective." But it didn't always work out like Purdue said: Sometimes they got up in the middle of the night. parallel scenes	Grand Jury proceedings	Government's investigation
2	12	1996	Purdue Pharma - meeting room	Richard Sackler	Howard Udell	Raymond Sackler	Paul Goldenheim							Sackler meeting: people complain that the medicine does not last 12 hours	Sackler family and Purdue Pharma executives	OxyContin's accountability network
2	13	1996	Met Sackler Wing	Richard Sackler	Raymond Sackler									He talks to his father, afraid that he will become Icarus	Background stories	OxyContin's accountability network
2	14	1996	Purdue Pharma - meeting room	Richard Sackler	Kathe Sackler	Howard Udell	Michael Friedman	Paul Goldenheim	Jonathan Sackler					Family business meeting: Richard explains how his uncle Arthur created the concept of "psychic stress" when he was hired to sell Valium, proposes to find the reason why patients should double their doses of OxyContin	Sackler family and Purdue Pharma executives	OxyContin's accountability network
2	15	1996	Purdue Pharma - sales department	Billy Cutler	Amber Collins	Martin Willis								Breakthrough pain is presented to commercial agents	Purdue Comercial	OxyContin's accountability network
2	16	1996	Purdue Pharma - sales department	Billy Cutler	Amber Collins									Billy doubts whether the drug isn't working. She thinks that doubling the doses will double her salary.	Purdue Comercial	OxyContin's accountability network
2	17	1996	Street	Billy Cutler	Samuel Finnix									Billy calls Finnix and tells him about the sudden pain, advises him not to go for the morphine	Purdue Comercial	OxyContin's accountability network
2	18	1996	Private medical clinic	Billy Cutler	Samuel Finnix									Billy calls Finnix and tells him about the sudden pain, advises him not to go for the morphine	Purdue Comercial	OxyContin's accountability network
2	19	1996	Purdue Pharma - office	Richard Sackler	Michael Friedman									Welcome sales trainer Martin Willis: "Many doctors have the misconception that OxyContin is less potent than morphine. But it is dangerous to clarify this, so we will do nothing."	Sackler family and Purdue Pharma executives	OxyContin's accountability network
2	20	2005	Trial	Randy Ramseyer	Rick Mountcastle	Declarant								They ask the witness what the side effects of morphine are: difficulty breathing, sedation, coma and death. OxyContin is twice as powerful and therefore twice as dangerous	Grand Jury proceedings	Government's investigation
2	21	1996	Private medical clinic	Samuel Finnix	Betsy Mallum									Finnix offers to change her medication (Betsy doesn't want to, she says this works better than anything else) and then doubles the dose to 20mg. Betsy is already thinking about moving plans for a year from now. Tips from Finnix.	Background stories	OxyContin substance-dependent individuals
2	22	2003	Advertising agency	Rick Mountcastle	Randy Ramseyer	Publicist 1	Publicist 2							They go to the advertising agency for the video to ask why no one says "OxyContin." At first they resist, but given the possibility of being suspicious they tell them that they received instructions. The original concept was not to promote OxyContin but rather a public service announcement for pain relief.	U.S. Attorneys	Government's investigation
2	23	2003	U.S. Attorney's Office in Columbia	Rick Mountcastle	Randy Ramseyer	John Brownlee								They did not have names of any Purdue executives linked to the video. Brownlee received a call from the U.S. DC Department of Justice and they fear that they want to close the case	U.S. Attorneys	Government's investigation
2	24	2003	Airport	Randy Ramseyer										He has blood in urination	Background stories	Government's investigation
2	25	2003	U.S. Attorney's Office in North Carolina	Randy Ramseyer	Rick Mountcastle									They go to North Carolina to look for all the people who participated in the video. They interview them simultaneously so they don't coordinate the stories. Those interviewed confirm that they did not want them to say the words OxyContin, opioids, opiates. Everyone mentions the doctor Alan Spanos	U.S. Attorneys	Government's investigation
2	26	2003	Randy Ramseyer House	Randy Ramseyer										Lady in the video tells how she kept getting it wrong and saying the name of the drug	U.S. Attorneys	Government's investigation
2	27	2003	Rick Mountcastle House	Rick Mountcastle										Sir in the video: he hardly looks at the prosecutors. He looks deeply disturbed	U.S. Attorneys	Government's investigation
2	28	2003	Street	Randy Ramseyer	Rick Mountcastle	Lawyer 1	Lawyer 2							A neighbor says the man died, he was "oxy-cutted".	U.S. Attorneys	Government's investigation
2	29	2003	Private medical clinic	Randy Ramseyer	Rick Mountcastle	Dr. Alan Spanos								They go to see Dr. Spanos, "it was a NY advertising agency". Knowing that his patients are addicts and 15 thousand doctors received the promotional video, it seems that the drug is more dangerous than it's made out to be. "What I do here is cure pain, and I will use my entire arsenal for that. Pain suffered from undertreatment in this country, and opioids have been maligned for years."	U.S. Attorneys	Government's investigation
2	30	2003	Road	Randy Ramseyer	Rick Mountcastle									They receive a call from another of the women in the video (Regina Carter).	U.S. Attorneys	Government's investigation
2	31	2003	Street	Randy Ramseyer	Rick Mountcastle	Regina Carter								Interview at the bridge: his tolerance grew and the doctors kept doubling his dosage. In the end she was taking 160 mg per day. She started falling asleep, lost her job, her car, her house. She had to file for bankruptcy. The hardest thing she has ever done in her life was to get off the drug. We were used to make people believe that the drug was not addictive.	U.S. Attorneys	Government's investigation
2	32	2003	U.S. Attorney's Office in Virginia	Randy Ramseyer	Rick Mountcastle									Randy cries as he reads the reports, Rick watches from outside.	Background stories	Government's investigation
2	33	2003	Restaurant	Bridget Meyer										Bridget dines alone in a restaurant and watches a couple on a date.	Background stories	Government's investigation
2	34	2002	Restaurant	Bridget Meyer	Paul Mendelson									Bridget goes on a date with her future husband, tells him she is a DEA agent.	DEA	Government's investigation
2	35	1999	Bridget Meyer House	Bridget Meyer	Paul Mendelson									They have sex	Background stories	Government's investigation
2	36	1999	Bridget Meyer House	Bridget Meyer	Paul Mendelson									He points out in the newspaper: "emergency rooms are full of overdoses, pain medications are blamed".	DEA	Government's investigation
2	37	1999	Street	Bridget Meyer										Harlan County, Kentucky. Line up down the street at a pain clinic. Bridget does the procedure and realizes how easy it is to get OxyContin.	DEA	Government's investigation
2	38	1999	Pain clinic	Bridget Meyer										The initial consultation is charged $500, then every 28 days is the refill for $125. It is not necessary to see a doctor for the refill. The doctor is busy until Thursday.	DEA	Government's investigation
2	39	1999	Street	Bridget Meyer	Lucas									Leaving the clinic, Bridget stops a teenager (Lucas) who is stealing.	DEA	Government's investigation
2	40	1999	Bar	Bridget Meyer	Lucas									She takes him out to lunch and tells him about the crack epidemic. "I didn't want money, I was trying to steal your prescription." You take half the pill, sell the other half. How many kids in school take OxyContin? Maybe half.	DEA	Government's investigation
2	41	1996	Private medical clinic	Samuel Finnix	Logan Parker									Logan has regained movement and is pain free.	Background stories	OxyContin substance-dependent individuals
2	42	1996	Restaurant	Samuel Finnix	Billy Cutler									Finnix goes with Billy to lunch and they talk about personal issues. Russell Portenoy is going to the conference, and is a referral doctor for Finnix when his wife had cancer.	Purdue Comercial	OxyContin's accountability network
2	43	1996	Betsy Mallum House	Betsy Mallum	Diane Mallum									Betsy tells the mother that she likes women and the mother pretends not to hear her.	Background stories	OxyContin substance-dependent individuals
2	44	1996	Grace's Motorhome	Betsy Mallum	Grace Pell									She tells her she is ready to leave	Background stories	OxyContin substance-dependent individuals
2	45	2003	Bar	Bridget Meyer	Randy Ramseyer	Rick Mountcastle								Bridget says nothing will work, but the DOJ Consumer Litigation office has two people who might be interested.	DEA	Government's investigation
2	46	2003	U.S. Despartment of Justice	Randy Ramseyer	Rick Mountcastle	Sarah Miller	Judit Cohen							They go to the DOJ office. The industry is a revolving door with the government: "What appears to be corruption is simply how it works." FDA doesn't have enough employees to adequately oversee all the ads. It works like an honor system: pharmaceuticals are supposed to be honest. But how could they be charged if fraud was too high a bar? Felony forgery. You don't have to prove someone's death from…	U.S. Attorneys	Government's investigation
2	47	2003	John Brownlee House	John Brownlee	Daughter									The U.S. DOJ wants to close the case because it doesn't like it.	U.S. Attorneys	Government's investigation
2	48	2003	U.S. Attorney's Office in Virginia	Rick Mountcastle	Randy Ramseyer	Employee								Randy Ramseyer returns to work. They talk about the case. Purdue connections with pain associations through funding.	U.S. Attorneys	Government's investigation
2	49	2003	U.S. Despartment of Justice	John Brownlee	Rick Mountcastle	Randy Ramseyer								Fear of having the case closed	U.S. Attorneys	Government's investigation
2	50	2003	U.S. Attorney's Office in Columbia	John Brownlee	Rick Mountcastle	Randy Ramseyer	Comey							They meet with the U.S. DOJ, there is confusion with the name Purdue (they thought Perdue, chicken company). Maybe they were trying to get them out of the way. They continue with the case	U.S. Attorneys	Government's investigation
2	51	1996	Purdue Pharma meeting	Samuel Finnix	Promoters									Goes to Purdue meeting, excessive hosting, marketing, meals, etc.	Purdue Comercial	OxyContin's accountability network
2	52	1996	Purdue Pharma meeting	Samuel Finnix	Billy Cutler	Rusell Portenoy								Presentation to Dr. Portenoy. He brought his book for sign	Purdue Comercial	OxyContin's accountability network
2	53	1996	Purdue Pharma meeting	Russell Portenoy										Presentation of all the pain societies participating in the convention. Presentation by Portenoy: "they almost never lead to addiction". Presentation by another doctor: plateau, less euphoria and less potential for abuse.	Purdue Comercial	OxyContin's accountability network
2	54	1996	Purdue Pharma meeting	Doctora										Presentation	Purdue Comercial	OxyContin's accountability network
2	55	1996	Purdue Pharma meeting	Samuel Finnix	Billy Cutler	Drea Price								Presentation of Drea, who runs the South. He invites you to give a talk	Purdue Comercial	OxyContin's accountability network
2	56	2005	Trial	Randy Ramseyer	Witness									The witness says that often physicians were incorporated by Purdue.	Grand Jury proceedings	Government's investigation
2	57	1996	Purdue Pharma meeting	Samuel Finnix	Billy Cutler	Drea Price	Amber Collins							Finnix gives a talk about pain in the mines. Billy forces him to talk about his wife and how Purdue's previous drug helped her. He wants to help his patients, who are the ones building the country "and they deserve to do it without pain."	Purdue Comercial	OxyContin's accountability network
2	58	1996	Purdue Pharma meeting	Samuel Finnix	Daniel (Purdue)	Drea Price								Drea invites Finnix to be a speaker for between $500 and $3,000 per talk.	Purdue Comercial	OxyContin's accountability network
2	59	1996	Purdue Pharma meeting	Billy Cutler	Amber Collins									Billy tells her he lied about his father's death	Purdue Comercial	OxyContin's accountability network
2	60	2005	Trial	Randy Ramseyer	Witness									The witness explains that the patient develops a tolerance and that is the reason why overdose rates are so frequent.	Grand Jury proceedings	Government's investigation
2	61	1996	Grace's Motorhome	Betsy Mallum	Grace Pell									Betsy goes out to vomit in the early morning. She needs more OxyContin. Sweating. Takes 2 20mg pills and falls asleep in the car.	Background stories	OxyContin substance-dependent individuals
2	62	1996	Purdue Pharma - meeting room	Richard Sackler	Kathe Sackler	Michael Friedman	Howard Udell	Jonathan Sacker	Paul Goldenheim					Business meeting: improvements in sales figures. Doctors who went to the weekend seminar prescribed twice as many prescriptions as those who did not. Richard proposes to do more seminars. Increased profitability because pills are cheaper. Cousin asks about people with breakthrough pain already taking 40 mg.	Sackler family and Purdue Pharma executives	OxyContin's accountability network
2	63	1996	Purdue Pharma - sales department	Martin Willis	Billy Cutler	Amber Collins								The 80 mg tablet is introduced.	Purdue Comercial	OxyContin's accountability network
2	64	1996	Purdue Pharma meeting	Samuel Finnix										Samuel leaves with merchandising	Purdue Comercial	OxyContin's accountability network
2	65	1996	Grace's Motorhome	Betsy Mallum										Betsy returns to the house and looks absolutely stoned. Sweating. First look of satisfaction.	Addictions	OxyContin substance-dependent individuals
3	1	1999	Pharmacy	Boy										Late night pharmacy robbery	Addictions	OxyContin substance-dependent individuals
3	2	1996	Purdue Pharma - sales department	Russell Portenoy										Proposal to make pain "the fifth vital sign" at the conference sponsored by the American Pain Society: "Pulse, body temperature, blood pressure, respiratory rate. These are the four vital signs": indicators of health problems. "But I would argue that if we want to learn about the true health of our patients, these four vital signs are not enough because they don't monitor pain. From pain we can i…	Purdue Comercial	OxyContin's accountability network
3	3	1996	Private medical clinic	Samuel Finnix	Betsy Mallum									Review at the clinic. The bump on the back looks better. It has been four weeks and Dr. Finnix wants Betsy off the meds. On Monday she will start taking one pill a week.	Addictions	OxyContin substance-dependent individuals
3	4	1996	Street	Betsy Mallum										Leaving the clinic, Betsy throws the bottle of pills in the trash.	Addictions	OxyContin substance-dependent individuals
3	5	1996	Purdue Pharma - meeting room	Michael Friedman	Richard Sackler	Kathe Sackler	Jonathan Sackler	Paul Goldenheim	Secretaria	Employee 1	Employee 2			Family/company meeting: suggestion to treat breakthrough pain before it appears. Michael Friedman proposes that nurses and doctos "individualize the dose"	Sackler family and Purdue Pharma executives	OxyContin's accountability network
3	6	1996	Purdue Pharma - meeting room	Richard Sackler	Jonathan Sackler	Paul Goldenheim								Richard Sackler wants to study the possibility of launching OxyContin in Germany under a state of relaxation. He is warned that the Germans are very strict and will never accept that.	Sackler family and Purdue Pharma executives	OxyContin's accountability network
3	7	1996	Purdue Pharma - sales department	Martin Willis	Billy Cutler	Amber Collins								Training: individualizing the dose will have the positive side effect of individualizing your bonus. He shows a study on arthritis that says that if a patient takes less than 60 mg a day, they can quit cold turkey without withdrawal. He also proposes a sales contest: "the Best of the Best Contest".	Purdue Comercial	OxyContin's accountability network
3	8	1996	Street	Billy Cutler	Amber Collins									Billy tries to flirt with Amber. To change his car and impress her, "You just have to individualize the dosage."	Purdue Comercial	OxyContin's accountability network
3	9	1996	River	Samuel Finnix	Billy Cutler									Samuel goes fishing and eating with Billy. He suggests he go on a love date with Drea. Billy asks him if he would start giving his patients a higher dose at the beginning; Samuel says no. When he tells her that he is spacing out doses in a patient, Billy replies from the withdrawal study. "I'd rather he taper it down just to be safe."	Purdue Comercial	OxyContin's accountability network
3	10	1996	Betsy Mallum House	Betsy Mallum	Grace Pell									Betsy has a withdrawal attack and cannot travel with Grace. Sweating, vomiting.	Addictions	OxyContin substance-dependent individuals
3	11	2003	Trial	Rick Mountcastle	Randy Ramseyer	Defense attorney								In court, they show the video and say Purdue manipulated basic facts about the drug by claiming it is not addictive when it clearly was, and that participants were misled. They ask for access to internal briefing materials to determine if there are other deceptions. Purdue lawyer's strategy: "my client knows there was abuse, but it is the fault of the drug addict and not the manufacturer", "there…	Grand Jury proceedings	Government's investigation
3	12	2003	Hospital	Randy Ramseyer										Randy Ramseyer undergoes surgery for his prostate cancer and experiences firsthand how they bring OxyContin to patients: the nurse asks "Does it hurt a lot? How would you describe your pain on a scale of 1 to 10?" and shows him the "Pain Assessment Scales" from "Partnersagainstpain.com". Since Randy Ramseyer is in a lot of pain, he offers her 20mg of OxyContin. The wife asks for something other t…	U.S. Attorneys	Government's investigation
3	13	1999	DEA - office	Bridget Meyer	Jermaine Spellman									He complains to his boss about the pharmacy robbery; the problem is seen as a social crime problem. "Drugs are in pharmacies all over the country."	DEA	Government's investigation
3	14	1999	Pharmacy	Bridget Meyer	Pharmacist									Bridget goes to see the pharmacist, tells him it's the third robbery of the year and they only steal Oxy. "Have you thought about not selling the pills?" A Purdue woman told her that doctors and patients might sue her if she didn't. Bridget asks him for the name of the saleswoman.	DEA	Government's investigation
3	15	1999	Street	Bridget Meyer	Amber Collins									Bridget goes to see Amber, she takes pictures of her on the street. She is impressed by the number of patients lined up at a pain clinic. She asks her questions about pharmacy robberies in the area and threats to pharmacists. Amber says her employers told her nothing and that she is not required by law to answer his questions.	DEA	Government's investigation
3	16	1996	Richard Sackler's house	Richard Sackler	Kathe Sackler	Mortimer Sackler Jr.	Mortimer Sackler	Theresa Sackler	Raymond Sackler	Jonathan Sackler				Toast from Mortimer to the most philanthropic family in the US. Toast from Richard's father for the effort on his latest product, OxyContin. Richard is not loved by his family. Inauguration of the Sackler Institute at Cornell.	Sackler family and Purdue Pharma executives	OxyContin's accountability network
3	17	1996	Purdue Pharma - office	Richard Sackler	Jonathan Sackler	Paul Goldenheim								Richard does not accept Germany's refusal, the drug would probably be abused. There are no long-term trials. The Germans don't believe in opioids. Richard says he can't imagine a bigger undertaking to help humanity than curing pain. They will keep trying.	Sackler family and Purdue Pharma executives	OxyContin's accountability network
3	18	1996	River	Samuel Finnix	Jerry Mallum									They go fishing and while Samuel takes the opportunity to talk about homosexuality.	Background stories	OxyContin substance-dependent individuals
3	19	1996	Betsy Mallum House	Jerry Mallum	Betsy Mallum	Diane Mallum								Betsy has a withdrawal attack and they argue at the family dinner table about homosexuality.	Background stories	OxyContin substance-dependent individuals
3	20	1996	Street	Betsy Mallum										It is nighttime. Betsy goes to the dump where she threw the pills. Withdrawal syndrome	Addictions	OxyContin substance-dependent individuals
3	21	1996	Coald mine	Betsy Mallum										Betsy works in the mine with withdrawal symptoms, sweating, dizziness. She fails to check the methane meter and an explosion occurs.	Addictions	OxyContin substance-dependent individuals
3	22	1996	Hospital	Betsy Mallum	Jerry Mallum	Coal Mine Boss								At the hospital, they inquire whether Betsy looked at the meter and she confesses that she didn't. "I don't understand what's happening to me."	Addictions	OxyContin substance-dependent individuals
3	23	1999	Street	Bridget Meyer	Paul Mendelson	Pharmacist								Call from the pharmacist: he tells you that the thief was found in the bathtub, dead of an overdose.	DEA	Government's investigation
3	24	1999	Street	Bridget Meyer	Paul Mendelson									Bridget thinks of the child she stopped while her partner proposes to her	Background stories	Government's investigation
3	25	1999	DEA - office	Bridget Meyer	Moore (Chief DEA)									Bridget is scolded for launching an independent investigation. She says that the cartel she was asked to find is Purdue Pharma, with the FDA as an accomplice. They offer to transfer her to Diversion and promote her to Deputy Director. She becomes the highest ranking woman in the DEA.	DEA	Government's investigation
3	26	2003	Hospital	Randy Ramseyer	Rick Mountcastle									Prosecutor Mountcastle goes to the hospital and asks questions of the doctor. "Is there some kind of hospital policy to promote OxyContin?" The doctor says the hospital can be sued if the patient feels their pain was not handled properly, or they can write a bad review on the internet and that could get people fired.	U.S. Attorneys	Government's investigation
3	27	2003	Appalachian Foundation	Rick Mountcastle	Barbara Mullins									Prosecutor Mountcastle goes to the Appalachian Pain Foundation meeting, which was featured in the hospital pamphlet. Barbara Mullins of the editorial board of "Pain Magazine" speaks: "It is important to distinguish between abusers and legitimate patients who need these drugs." Another guest: "the pharmaceutical industry should collaborate with law enforcement and steer these products away from ab…	U.S. Attorneys	Government's investigation
3	28	2003	U.S. Attorney's Office in Virginia	Randy Ramseyer	Rick Mountcastle									Randy says he has to take a week off because he has prostate cancer. Rick prays for him	Background stories	Government's investigation
3	29	2003	Trial	Rick Mountcastle	Randy Ramseyer	Counselor								They go to the Jury and say that the American Pain Society claims to be an independent medical group but receives a considerable part of its funding from pharmaceuticals like Purdue. Pharma also subsidizes the Academy of Pain Medicine and patient associations like the National Pain Management Foundation and the American Chronic Pain Association, and a whole network that presented itself as indepe…	Grand Jury proceedings	Government's investigation
3	30	1996	Purdue Pharma - sales department	Martin Willis	Billy Cutler	Amber Collins								The results of the "Best of the Best Contest" are given. They applaud that many doctors have "individualized the dose" and started with 20mg and with 40mg. The winner (Todd Brunward) sold $767,000 worth of OxyContin.	Purdue Comercial	OxyContin's accountability network
3	31	1996	Purdue Pharma - sales department	Billy Cutler	Amber Collins									Amber says the contest winner didn't try hard but "has a whale," an over-prescribing doctor, a gold mine. Billy asks if he shouldn't be reported for such a case, Amber says he'd probably get fired.	Purdue Comercial	OxyContin's accountability network
3	32	1996	House	Samuel Finnix	Samuel's sister-in-law (Barbara)									Samuel goes to visit his former sister-in-law in DC to find out whether to move forward with a new relationship. "You're using your pain as an excuse not to live."	Background stories	OxyContin substance-dependent individuals
3	33	1996	Street	Samuel Finnix	Drea Price									Samuel confirms with Drea the trip to Orlando.	Background stories	OxyContin substance-dependent individuals
3	34	1996	Street	Samuel Finnix										Samuel is called to warn him of the explosion in the mine and crashes the vehicle.	Background stories	OxyContin substance-dependent individuals
3	35	2003	Street	Rick Mountcastle	Randy Ramseyer									Four trucks arrive at the DA's office with Purdue's paperwork: "they are drowning us in paperwork", "it will take us a year to sort through all this, and in the meantime they will continue to sell".	U.S. Attorneys	Government's investigation
3	36	1996	Richard Sackler's house	Richard Sackler										Working out	Background stories	OxyContin's accountability network
3	37	1996	Purdue Pharma - office	Richard Sackler	Jonathan Sackler									Richard does not accept Germany's refusal	Sackler family and Purdue Pharma executives	OxyContin's accountability network
3	38	1996	Purdue Pharma - meeting room	Richard Sackler	Jonathan Sackler									He brings out the employees who were in training. He shows him the world map: Germany is the gateway to the other markets: "We are going to cure the world of pain."	Sackler family and Purdue Pharma executives	OxyContin's accountability network
3	39	1996	Hospital	Samuel Finnix	Doctor									Samuel Finnix has an injury as a result of the crash but wants to get back to town quickly. The doctor asks him about the pain scale, he has never seen it. He says 5, 6, and is prescribed 20mg of OxyContin, "I like to individualize the dose."	Background stories	OxyContin substance-dependent individuals
4	1	1997	Woods	Elizabeth Ann McClung	Teenagers									Teenage party with OxyContin in parallel to witness statement. First time Elizabeth Ann snorts OxyContin and finds one of her friends dead.	Addictions	OxyContin substance-dependent individuals
4	2	2004	Trial	Rick Mountcastle	Randy Ramseyer									They ask the witness if OxyContin was difficult to get addicted to, if the outer layer was difficult to dissolve: "no, it was very easy. You just dissolve it in saliva and then scrape it off." It is crushed and inhaled	Grand Jury proceedings	Government's investigation
4	3	1996	Woods	Elizabeth Ann McClung	Teenagers									Ryder is abandoned by his friends lying on the lawn	Addictions	OxyContin substance-dependent individuals
4	4	1997	Gas station	Betsy Mallum	Walt (drug dealer)									Betsy works at a gas station. She looks bad and gives her pills to a drug dealer, who offers her to go to Florida.	Addictions	OxyContin substance-dependent individuals
4	5	1997	Private medical clinic	Samuel Finnix	Logan Parker									The pain is getting worse and he says he can no longer wake up without a pill, he falls asleep and keeps thinking about the pills. He wants to stop taking them. Dr. Finnix suggests reducing from 80 mg to 40 mg, and if he has withdrawal symptoms, he will prescribe Xanax.	Background stories	OxyContin substance-dependent individuals
4	6	1997	Private medical clinic	Samuel Finnix										Samuel Finnix takes 2 tablets of 80 mg that were his patient's, and keeps the rest of the bottle in a locked drawer, where other bottles of the drug are visible.	Background stories	OxyContin substance-dependent individuals
4	7	1997	Medical Advertising Hall of Fame	Richard Sackler	Mortimer Sackler	Jonathan Sacker	Howard Udell	Michael Friedman	Raymond Sackler					They enter into the Medical Advertising Hall of Fame. Uncle Mortimer makes a speech about how Arthur Sackler invented medical advertising.	Sackler family and Purdue Pharma executives	OxyContin's accountability network
4	8	1997	Medical Advertising Hall of Fame	Richard Sackler	Raymond Sackler	Beth Sackler								Advertisements for Valium. The father complains that he said it was "non-addictive" and tells him that lawsuits are starting to come in. Richard says that addictions are in Virginia: "all those small townspeople do is be addicts." Complaints are coming from all the Phase 1 towns. "If you accept that more than 1% get addicted, it's over, and one year of big sales won't cover the 40 million you spe…	Sackler family and Purdue Pharma executives	OxyContin's accountability network
4	9	1997	Purdue Pharma - office	Richard Sackler	Michael Friedman									They see on TV David Haddox, a specialist who has the theory of "pseudoaddiction" and treats his patients with Methadone.	Sackler family and Purdue Pharma executives	OxyContin's accountability network
4	10	1997	Purdue Pharma - meeting room	Richard Sackler	David Haddox									They have a meeting with Haddox, who says opioids have been under-prescribed and that the Porter-Jick study is correct. "Under proper care, opioids are completely safe." He tells Richard of a leukemia patient whose pain "had not been treated appropriately." "Taking away their pain medication is torturing them. What they need is more medication." He offers her a job at Purdue.	Sackler family and Purdue Pharma executives	OxyContin's accountability network
4	11	2004	U.S. Attorney's Office in Virginia	Rick Mountcastle	Randy Ramseyer	Employee 1								They complain about not having more resources from the FBI.	U.S. Attorneys	Government's investigation
4	12	2004	U.S. Attorney's Office in Virginia	Rick Mountcastle	Randy Ramseyer									Dr. Jick does not answer your calls "because he is not available".	U.S. Attorneys	Government's investigation
4	13	2004	U.S. Attorney's Office in Columbia	Rick Mountcastle	Randy Ramseyer	John Brownlee								They update the chief on the investigation and tell him about the 1% (Porter-Jick) investigation. When he doesn't take the call, he says it's suspicious. They think the study may be fraudulent. They ask for more funding and Brownlee suggests Virginia Medicaid.	U.S. Attorneys	Government's investigation
4	14	2000	FDA - meeting room	Bridget Meyer	Cynthia McCormick	Karen Moles	FDA 1	FDA 2	FDA 3	FDA 4				Bridget at FDA: "OxyContin is becoming the biggest cause of overdose in the country." She suggests it only be used for severe pain. "The FDA's job is to make sure the medicine is safe, and when taken as the prescription says, the medicine is safe." He refuses to impose restrictions until he proves the drug is dangerous. Bridget says an unfriendly goodbye, saying she'll talk to Purdue then.	DEA	Government's investigation
4	15	1997	Billy Cutler House	Billy Cutler										He makes a phone call selling Purdue and crosses names off the list. When he reaches Samuel Finnix, he stops.	Purdue Comercial	OxyContin's accountability network
4	16	1997	Purdue Pharma - meeting room	Billy Cutler	David Haddox	Michael Friedman	Commercial agent (Paula)							In the salesperson training, Haddox talks about pseudoaddiction. One of the saleswomen says that one of the doctors was concerned about two patients taking more pills than he prescribed. He tells her that they are prescribing less (80 mg). "If people are suffering, they need a higher dose."	Purdue Comercial	OxyContin's accountability network
4	17	1997	Purdue Pharma - sales department	Billy Cutler	Commercial agent (Sandra)	Commercial agent (Paula)								A saleswoman flirts with Billy and tells him that to be from Appalachia is to be "lucky." The saleswoman who asked at the training goes home because she gets fired "because the paperwork wasn't consistent," "but you know."	Purdue Comercial	OxyContin's accountability network
4	18	1997	Samuel Finnix House	Samuel Finnix										Addict behavior, does not take the last pill, keeps it locked up, but seems nervous	Addictions	OxyContin substance-dependent individuals
4	19	2004	Trial	Witness										The witness states that the opioid changes brain chemistry and that in some cases people try to stop use cold turkey, but the results can often be disastrous.	Grand Jury proceedings	Government's investigation
4	20	1997	Private medical clinic	Samuel Finnix	Billy Cutler	Leah Turner								Billy goes to Finnix's office but the secretary says "you know he doesn't want to see you anymore"... Months have passed. The secretary tells him that she cancelled her appointments for the day because she wasn't feeling well, and lets him into the office. Finnix looks unwell with withdrawal symptoms (sweating, scratching his hands, tics) and asks if the drug is more addictive than he said. Billy…	Purdue Comercial	OxyContin's accountability network
4	21	1997	Gas station	Betsy Mallum	Grace Pell									Grace goes to get gas and says hello to Betsy. Betsy has withdrawal symptoms (sweating, nervousness) and as Grace leaves, she agrees to go to Florida with the dealer.	Addictions	OxyContin substance-dependent individuals
4	22	1997	Street	Betsy Mallum	Walt (drug dealer)									Betsy has withdrawal symptoms, he offers her Xanax as a gift.	Addictions	OxyContin substance-dependent individuals
4	23	1997	Pain clinic	Betsy Mallum	doctor									They arrive in Florida and go to a pain clinic. She shows him her back, she no longer has the mark of the blow. The doctor barely checks her and tells her that she will need painkillers, "the strong kind": OxyContin, 40mg, twice a day, "unless you have breakthrough pain". He strokes her hair and tells her that prescriptions can cost a lot of money: "if you're in trouble, we can work it out someho…	Addictions	OxyContin substance-dependent individuals
4	24	1997	Parking	Betsy Mallum	Walt (drug dealer)									They take a pill with the dealer and sunbathe in the sun.	Addictions	OxyContin substance-dependent individuals
4	25	1997	Samuel Finnix House	Samuel Finnix	Drea Price									Samuel calls Drea to apologize for what happened (he fell asleep at the Restaurant) and asks her for samples of OxyContin. Drea asks him to delete his number.	Background stories	OxyContin substance-dependent individuals
4	26	2004	Trial	Witness										Says the witness, "The pain of withdrawal is so great that the person feels like they are going to die if they don't have more drugs." Dopesick term.	Grand Jury proceedings	Government's investigation
4	27	1997	Samuel Finnix House	Samuel Finnix										Samuel suffers withdrawal symptoms, furiously searches the whole house, feels ants in his body. He cuts his hand when he opens the cupboard where he kept the OxyContin	Addictions	OxyContin substance-dependent individuals
4	28	2004	U.S. Attorney's Office in Virginia	Randy Ramseyer	Rick Mountcastle									The Porter-Jick study is on the internet, has references in Time, Scientific American, but they can't find the original study. No connection between Jick and Purdue. Rick asks about Porter: Jane Porter, she's Jick's assistant. There are ten thousand people who could be named that.	U.S. Attorneys	Government's investigation
4	29	2004	U.S. Attorney's Office in Virginia	Randy Ramseyer	Rick Mountcastle	Ronald								They call the authors of the articles that reference Porter-Jick to see if they have a copy of the study. They tell him it is in a 1980 issue of the New England Journal of Medicine.	U.S. Attorneys	Government's investigation
4	30	2004	U.S. Attorney's Office in Virginia	Randy Ramseyer	Rick Mountcastle	Team								All issues from 1978 to 1994 of the weekly publication of the New England Journal of Medicine are reviewed. The article does not appear	U.S. Attorneys	Government's investigation
4	31	1997	Betsy Mallum House	Betsy Mallum	Grace Pell	Jerry Mallum	Diane Mallum	AA	AA					Betsy comes home to find an "intervention": her parents, Grace, Eric Miller, a member of the AA community. "All the other stuff, Bets, doesn't matter." "I'm sorry. I can't."	Addictions	OxyContin substance-dependent individuals
4	32	1999	DEA - office	Bridget Meyer	Grant Simmons									Notice arrives saying Purdue agreed to meet	DEA	Government's investigation
4	33	1999	DEA - meeting room	Bridget Meyer	Michael Friedman	Howard Udell	David Haddox		Grant Simmons	Jermaine Spellman				Bridget cuts to the chase: "I brought them in to talk about addiction and abuse. Since the launch of your drug four years ago, it's gotten out of control." She doesn't let them talk and tells them ideas that would help reduce abuse. For example, reducing the number of pharmacies, they reply flatly: "We'll take it under consideration". When he proposes limiting the doctors who can prescribe, they …	DEA	Government's investigation
4	34	2004	U.S. Attorney's Office in Virginia	Rick Mountcastle										They call the Editorial Office of the New England Journal of Medicine. They tell you that you write a lot of letters and publish you in this format.	U.S. Attorneys	Government's investigation
4	35	2004	U.S. Attorney's Office in Virginia	Rick Mountcastle	Randy Ramseyer									They find the letter: "it can't be".	U.S. Attorneys	Government's investigation
4	37	2004	Road	Rick Mountcastle	Randy Ramseyer									When he drives back he gets a call from the DEA: "Let's keep quiet. I don't trust anyone in this case.	U.S. Attorneys	Government's investigation
4	38	1997	Addicts meeting	Betsy Mallum	Diane Mallum	AA members								AA meeting with Betsy and her mother. She introduces herself to the group. "Taking the pills was the first time I felt normal. And now I feel like there's...nothing. All I think about is taking more pills. And it can be scary."	Addictions	OxyContin substance-dependent individuals
4	39	1997	Addicts meeting	Betsy Mallum	AA member									At the AA sink, they ask him how many days it's been (two) and offer him OxyContin and he buys for $1 a mg. "Wouldn't it be great if all that pain would go away?"	Addictions	OxyContin substance-dependent individuals
4	40	1997	Walt House	Samuel Finnix	Walt (drug dealer)									Finnix goes to the drug dealer's house at night to ask for 80 or 40 pills. He tells him that he doesn't see it right and to do himself a favor: to inhale them.	Addictions	OxyContin substance-dependent individuals
4	41	1997	Samuel Finnix House	Samuel Finnix										Samuel gets high looking at his wife's face and has a hallucination.	Addictions	OxyContin substance-dependent individuals
5	1	2002	Street	Boy										A child comes home from school and no one comes to pick him up.	Background stories	OxyContin substance-dependent individuals
5	2	2002	Maryanne Skolick House	Maryanne Skolick										Funeral arrangement for Maryanne Skolick's daughter. Child says, "Mom changed after she took that pill. She was crying all the time."	Background stories	OxyContin substance-dependent individuals
5	3	2003	Maryanne Skolick House	Maryanne Skolick										Investigate OxyContin. Call the U.S. Attorney. No one returns her calls	Background stories	OxyContin substance-dependent individuals
5	4	2004	Maryanne Skolick House	Maryanne Skolick	Rick Mountcastle									She already has the OxyDeaths page. Rick Mountcastle calls her. He is the first person to call her back.	U.S. Attorneys	Government's investigation
5	5	1999	Road	Samuel Finnix										Drive alone on the road to find OxyContin	Addictions	OxyContin substance-dependent individuals
5	6	1999	Private medical clinic	Samuel Finnix	Doctor									Requests OxyContin prescription by lying to doctor at Tennessee clinic	Addictions	OxyContin substance-dependent individuals
5	7	1999	Road	Samuel Finnix										Drive alone on the road to find OxyContin	Addictions	OxyContin substance-dependent individuals
5	8	1999	Private medical clinic	Samuel Finnix	Doctor									Requests OxyContin prescription by lying to doctor at Kentucky clinic	Addictions	OxyContin substance-dependent individuals
5	9	1999	Road	Samuel Finnix										Drive alone on the road to find OxyContin	Addictions	OxyContin substance-dependent individuals
5	10	1999	Private medical clinic	Samuel Finnix	Doctor									Requests prescription for OxyContin by lying to doctor at North Carolina clinic	Addictions	OxyContin substance-dependent individuals
5	11	1999	Samuel Finnix House	Samuel Finnix	Logan Parker									He sorts out OxyContin pills with his patient and plans to go looking in Knoxville to keep his distance. Logan says it's a lot of work to avoid withdrawal. Samuel takes 400 mg a day.	Addictions	OxyContin substance-dependent individuals
5	12	1999	Betsy Mallum House	Betsy Mallum										She looks at her mother's jewelry while having withdrawal symptoms. She takes out a ring and puts it back in the box.	Addictions	OxyContin substance-dependent individuals
5	13	1999	Pawn shop	Betsy Mallum	Pawn shop seller									She takes a pearl necklace to the Pawn shop. She sells it for 120 and offers her 30 to go to the back room. Betsy accepts. The salesman unbuttons his pants.	Addictions	OxyContin substance-dependent individuals
5	14	1999	Met Sackler Wing	Richard Sackler	Kathe Sackler	Mortimer Sackler								Richard says that in 1997 they sold 1 million prescriptions and in two years they tripled sales. If they continue as projected, OxyContin will be Purdue's first 1 billion drug in less than three years. Announces launch of 160 mg tablet. Family argument over profits from A and B shares. "Time to rethink leadership," leave outraged.	Sackler family and Purdue Pharma executives	OxyContin's accountability network
5	15	2004	Rick Mountcastle House	Rick Mountcastle			Mortimer Sackler Jr.	Raymond Sackler	Jonathan Sackler					He works at home, his wife tells him that the children ask why he is gone so much.	Background stories	Government's investigation
5	16	2004	U.S. Attorney's Office in Virginia	Rick Mountcastle										Rick sends a fax to Purdue Pharma at 5 am.	U.S. Attorneys	Government's investigation
5	17	2004	U.S. Attorney's Office in Virginia	Randy Ramseyer	Sharon (Prosecution employee)									There is a larger team. They point out that Rick every day at 5 am sends mail to Purdue and that he is grumpy.	U.S. Attorneys	Government's investigation
5	18	2004	U.S. Attorney's Office in Virginia	Randy Ramseyer	Rick Mountcastle	Sharon (Empleada Fiscalía)								Team meeting. Sharon looks at the 1998 Financials, and says she never saw a pharma give bonuses like these to reps for selling higher doses. But the link is implied and proof of management orders is needed. Randy suggests going through the voice memos to find someone to bridge to Management (a "whistleblower").	U.S. Attorneys	Government's investigation
5	19	2004	U.S. Attorney's Office in Virginia	Randy Ramseyer	Computer scientist of the Prosecutor's Office									Now they can do the job of looking at sales reps' voice memos because they have a computer. Sackler = zero. Abuse=35 results. "Crush" and "sniff" = so many messages.	U.S. Attorneys	Government's investigation
5	20	2004	U.S. Attorney's Office in Virginia	Randy Ramseyer										Randy calls the representatives but they hang up on him.	U.S. Attorneys	Government's investigation
5	21	2004	Street	Maureen Sara										Maureen walks aimlessly and calls the Prosecutor for help.	Background stories	OxyContin substance-dependent individuals
5	22	2004	Paula's house	Randy Ramseyer	Commercial agent (Paula)									Randy interviews Paula at her home. She is suspicious, asks for his ID, but then tells him that for the first six months after the layoff she thought she was being followed. She doesn't know how management couldn't have known about the drug abuse. Randy says they need a witness to testify, but she signed a confidentiality clause. "She would lose everything." She tells him to leave the house.	U.S. Attorneys	Government's investigation
5	23	1999	Parking	Billy Cutler										He sees how they snort in the parking lot at work with the complicity of the guard.	Purdue Comercial	OxyContin's accountability network
5	24	1999	Purdue Pharma - office	Howard Udell	Maureen Sara									He instructs his secretary (since he wants to get a better idea of abuse on the street) to enter drug chat rooms under an alias to make a report	Sackler family and Purdue Pharma executives	OxyContin's accountability network
5	25	1999	Billy Cutler House	Billy Cutler	Amber Collins									She tells Amber that she saw a man snorting drugs in the clinic parking lot. She put it in her notes but no one has responded. She tells him that he shouldn't report it, that his job is to sell drugs.	Purdue Comercial	OxyContin's accountability network
5	26	1999	Purdue Pharma - office	Maureen Sara										She is horrified to see the stories of OxyContin addicts.	Sackler family and Purdue Pharma executives	OxyContin's accountability network
5	27	1999	Purdue Pharma - meeting room	Maureen Sara										He walks into the meeting room and sees that the company plans to release the 160mg tablet for sale.	Sackler family and Purdue Pharma executives	OxyContin's accountability network
5	28	1999	Purdue Pharma - office	Maureen Sara										She writes report on the "drug subculture" and sends it to Howard Udell CC Michael Friedman, Paul Goldenheim, Jonathan Sackler, Kathe Sackler, Richard Sackler	Sackler family and Purdue Pharma executives	OxyContin's accountability network
5	29	2001	Bridget Meyer House	Bridget Meyer	Paul Mendelson									She discusses with her husband what to do about Purdue. He advises her to leak a story. She wants to hold a press conference. Husband advises her not to do the press conference because it will be a war.	DEA	Government's investigation
5	30	2001	DEA - office	Bridget Meyer	Jermaine Spellman	Grant Simmons								Colleagues fear Bridget's temperament will grab media attention and push her aside	DEA	Government's investigation
5	31	2001	DEA - sala de conferencias	Grant Simmons										Press conference: for the first time in DEA history it is mentioned that they are targeting a specific drug and Purdue is not acting. The American people need to be protected from the dangers of OxyContin.	DEA	Government's investigation
5	32	2004	Church	Rick Mountcastle	Pastor Doug									He approaches the church concerned about one of the parishioners who had recently passed away: "the devil has taken over many parts of our community". The pastor tells him the person's name: Ria Framer.	Background stories	OxyContin substance-dependent individuals
5	33	2004	Rick Mountcastle House	Rick Mountcastle										Search the Internet for the person who died and find the OxyDeaths page, which also shows Purdue's strategies (teddy bears, etc.).	U.S. Attorneys	Government's investigation
5	34	2004	U.S. Attorney's Office in Virginia	Rick Mountcastle	Randy Ramseyer	Maryanne Skolick								They look at the website together. They call Sckolick. She bought the products on Ebay from a fired employee, Howard Udell's secretary (Maureen Sara).	U.S. Attorneys	Government's investigation
5	35	1999	Private medical clinic	Samuel Finnix	Leah Turner									He arrives at work in a state of excitement, half an hour late to see patients	Background stories	OxyContin substance-dependent individuals
5	36	2004	U.S. Attorney's Office in Virginia	Rick Mountcastle	Dr. Herschel Jick	Randy Ramseyer								The author of the 1% study is called to testify, tells him about the hospital database. The letter was based on patients in a hospital. It was an observation of a group of patients in a controlled environment, which is why the letter was so brief (5 sentences). An average addiction study would have to be between 25 and 50 pages. He has not worked for Purdue and also did not know that Purdue cited…	U.S. Attorneys	Government's investigation
5	36	1999	Private medical clinic	Samuel Finnix	Leah Turner									He's in a slump. The nurse calls him in for a surgical procedure.	Addictions	OxyContin substance-dependent individuals
5	37	1999	Private medical clinic	Samuel Finnix	Leah Turner	Paciente								He begins the surgical procedure by advising that the patient should not feel pain. He loses control with the scalpel and causes a serious cut.	Addictions	OxyContin substance-dependent individuals
5	38	1999	Betsy Mallum House	Diane Mallum										Betsy's mother realizes she stole all her jewelry	Background stories	OxyContin substance-dependent individuals
5	39	1999	Hospital	Samuel Finnix	Leah Turner	Doctor	Sheriff							The doctor who receives the patient in the emergency room tells him that he is in serious condition but will survive. Samuel cannot explain the severity of the incision, he asks for a prescription for OxyContin, the doctor is willing to write him one for 10mg and he asks for more. The water boy arrives with empty OxyContin bottles and the doctor denounces him, "I think he's a drug addict." Samuel…	Addictions	OxyContin substance-dependent individuals
5	40	1999	Betsy Mallum House	Betsy Mallum	Jerry Mallum	Diane Mallum								The parents confront her to tell them where the jewelry is. She sold everything at the pawn shop. She tells them that she gets the pills in the AA meetings. The father throws the pills down the sink and she gets desperate. She rips pictures out of her room and sets them on fire in the yard screaming that she hopes they burn in hell.	Addictions	OxyContin substance-dependent individuals
5	41	2001	DEA - office	Bridget Meyer	Director Melton									She meets with her boss, he tells her that sometimes she pushes too hard. Purdue asked for a meeting but asked that she not be present. "Sometimes being tough isn't as effective as being political."	DEA	Government's investigation
5	42	2001	DEA - office	Bridget Meyer										Bridget thinks about her decision	Background stories	Government's investigation
5	43	2001	DEA - meeting room	Bridget Meyer	Richard Sackler	Howard Udell	Michael Friedman	Director Melton	Jermaine Spellman	Grant Simmons				Bridget disobeys the superior's orders and joins the meeting. Sackler says they will join her efforts but Bridget says it's not enough: "I'm not going to stop until you, Purdue and the FDA have stopped the overprescribing" Bridget's plan is to wear Purdue and the FDA down with press conferences. The boss says he's doing the right thing.	DEA	Government's investigation
5	44	2001	Bridget Meyer House	Bridget Meyer	Paul Mendelson									Her husband tells her that his boss is scared that OxyContin will be taken off the market because it is helping his father. It affects the couple.	DEA	Government's investigation
5	45	2004	U.S. Attorney's Office in Virginia	Maureen Sara	Rick Mountcastle	Randy Ramseyer	Maryanne Skolick	Paul Handler						They meet at the District Attorney's office with Maureen Sara's lawyer to see if she could be a witness. She tells them she doesn't have the materials, and that she wasn't kicked out for that email but for getting addicted to OxyContin after an accident. Randy tells her he's sorry and asks if she's clean now. She didn't sign a confidentiality agreement but doesn't want to testify because she has …	U.S. Attorneys	Government's investigation
5	46	1999	Street	Samuel Finnix										Samuel enters into Rehab	Addictions	OxyContin substance-dependent individuals
5	47	1999	Rehab clinic	Samuel Finnix										They show him what the Rehab clinic looks like, there ir a sign "we are not bad people".	Addictions	OxyContin substance-dependent individuals
5	48	1999	Rehab clinic	Samuel Finnix										He enters in his bright shared room	Background stories	OxyContin substance-dependent individuals
5	49	1999	Rehab clinic	Betsy Mallum										Betsy is tied hand and foot at another Rehab clinic	Addictions	OxyContin substance-dependent individuals
5	50	1999	Pawn shop	Jerry Mallum	Diane Mallum	Vendedor								They go to the pawn shop to look for the jewelry and he wants to charge them 3000 for everything, or 1500 for the wedding ring. An altercation occurs: if it's hers, they should report it to the police, but she doesn't want to.	Addictions	OxyContin substance-dependent individuals
5	51	1999	Purdue Pharma - meeting room	Richard Sackler	Mortimer Sackler									Richard meets with Mortimer and tells him that everyone is running from him, and that he will never be president.	Sackler family and Purdue Pharma executives	OxyContin's accountability network
5	52	1999	Purdue Pharma - meeting room	Richard Sackler	Jonathan Sackler									Germany is closed: regulators are too strict. He tells him that he will never be president of the company because Mortimer doesn't want him.	Sackler family and Purdue Pharma executives	OxyContin's accountability network
5	53	1999	Purdue Pharma - meeting room	Richard Sackler	Kathe Sackler									He makes a pact with Kathe Sackler	Sackler family and Purdue Pharma executives	OxyContin's accountability network
5	54	1999	Met Sackler Wing	Richard Sackler	Kathe Sackler	Mortimer Sackler	Jonathan Sackler	Raymond Sackler	Nephew 1	Nephew 2	Aunt			The family votes to make Richard Sackler president, and he makes Kathe Sackler vice president.	Sackler family and Purdue Pharma executives	OxyContin's accountability network
5	55	2004	Street	Randy Ramseyer	Commercial agent (Paula)									Randy goes to Paula's house while talking to her on the phone	Background stories	OxyContin substance-dependent individuals
5	56	2004	Hospital	Maureen Sara	Rick Mountcastle	Randy Ramseyer								Maureen has a stress relapse.	Background stories	OxyContin substance-dependent individuals
5	57	2004	Hospital	Rick Mountcastle	Randy Ramseyer									They agree that she cannot testify.	U.S. Attorneys	Government's investigation
5	58	2004	Bar	Rick Mountcastle	Randy Ramseyer									They talk about being a believer and Rick's conversion in 1995	Background stories	Government's investigation
5	59	1999	Rehab clinic	Samuel Finnix										Samuel cleans the Rehab clinic along with the rest of the inmates and is told that he has a visitor.	Addictions	OxyContin substance-dependent individuals
5	60	1999	Rehab clinic	Samuel Finnix	Billy Cutler									Samuel receives a visit from Bill, tells him that he is on probation, lost his medical license and must stay for 90 days. Billy confesses that at first he didn't know but then he was interested in selling, and that he lied to him about his father. Samuel asks for pills	Addictions	OxyContin substance-dependent individuals
5	61	1999	Purdue	Richard Sackler	Jonathan Sackler	Howard Udell	Martin Friedman							The Sacklers buy a glass building in Stamford valued at $84 million in cash.	Sackler family and Purdue Pharma executives	OxyContin's accountability network
6	1	2002	Cultivation field											The flowers of the field are shown	Background stories	OxyContin substance-dependent individuals
6	2	2002	Cultivation field											The fruits of opium are shown	Background stories	OxyContin substance-dependent individuals
6	3	2002	Cultivation field											How opium is extracted	Background stories	OxyContin substance-dependent individuals
6	4	2002	Cultivation field											How to prepare for the transfer	Background stories	OxyContin substance-dependent individuals
6	5	2002	Factory											The distribution line of the fruit is shown	Background stories	OxyContin substance-dependent individuals
6	6	2002	Factory											The production of the white liquid is shown	Background stories	OxyContin substance-dependent individuals
6	7	2002	Factory											The powder is put in bags	Background stories	OxyContin substance-dependent individuals
6	8	2002	Factory											It is distributed in boxes	Background stories	OxyContin substance-dependent individuals
6	9	2002	Port											Ship sails with cargo	Background stories	OxyContin substance-dependent individuals
6	10	2002	Port											Ship arrives at port	Background stories	OxyContin substance-dependent individuals
6	11	2002	Port											Box distribution	Background stories	OxyContin substance-dependent individuals
6	12	2002	Factory											Pill manufacturing process	Background stories	OxyContin substance-dependent individuals
6	13	2002	Factory											The pills travel along the assembly line	Background stories	OxyContin substance-dependent individuals
6	14	2002	Factory											They are distributed in medicine bottles	Background stories	OxyContin substance-dependent individuals
6	15	2002	Factory											Medicine bottles are closed	Background stories	OxyContin substance-dependent individuals
6	16	2002	Pharmacy	Lucas	Pharmacist									Addicts line up to get pills at the pharmacy. One of them is Lucas, visibly emaciated. He gives a fake name	Addictions	OxyContin substance-dependent individuals
6	17	2002	Pharmacy											The pharmacist distributes the pills in micro-bottles	Background stories	OxyContin substance-dependent individuals
6	18	2002	Parking	Lucas										He injects himself in the parking lot and dies.	Addictions	OxyContin substance-dependent individuals
6	19	2000	Maine Prosecutor's Office	Jay Mc Closckey										Press conference by Jay Mc Closckey, Attorney General of the State of Maine: warns about rampant drug abuse, an 80mg OxyContin pill sells on the street for $100. "This diversion has created a domino effect of related crimes." He sends letters to doctors across the state to alert them of the great dangers of OxyContin.	Grand Jury proceedings	Government's investigation
6	20	2000	Purdue Pharma - office	Richard Sackler	Michael Friedman									Michael Friedman brings one of the letters to Richard Sackler and tells him that they were sent to all the doctors in Maine	Sackler family and Purdue Pharma executives	OxyContin's accountability network
6	21	2000	Rehab clinic	Samuel Finnix										Samuel participates in rehabilitation groups and listens to the story of one of the participants and the death of his friend. He a year ago. He's been to rehab three times and now it's starting to make sense. The same thing happens to another. Samuel doesn't want to share.	Addictions	OxyContin substance-dependent individuals
6	22	2000	Rehab clinic	Samuel Finnix										Samuel approaches his colleagues to ask how many times they have been in rehabilitation: 4, 5... in different centers. "This is the one I like the most." Samuel is worried that it won't work. "Look, buddy, it's here, Prison or the morgue."	Addictions	OxyContin substance-dependent individuals
6	23	2002	Psychological consultation	Bridget Meyer	Paul Mendelson	Therapist								They go to couples therapy, Bridget prioritizes work	Background stories	Government's investigation
6	24	2002	FDA - meeting room	Bridget Meyer	Cynthia McCormick	Karen Moles	FDA 3	FDA 4						Bridget goes to the FDA, apologizes, and brings important literature about the dangers of OxyContin. She tells him that she has also seen articles about DEA abuses of power, she Bridget says that those articles were paid for by Purdue. "Is she aware of the thousands of people who love this medicine?" "Also of the millions of people who have lost their lives because of him." Communities are being …	DEA	Government's investigation
6	25	2002	DEA - office	Bridget Meyer	David Govin	DEA 2								Bridget leads research organizing data on people killed by OxyContin overdoses, by state and region: how many people are dying, how they're dying. But the information is not centralized, but spread county by county. You have to review each of the autopsies and see the police notes.	DEA	Government's investigation
6	26	2005	U.S. Attorney's Office in Virginia	Rick Mountcastle	Randy Ramseyer									The case was opened three years ago. There is evidence for the Jury, but Rick says that he is not worried about that but about the U.S. Department of Justice. He wants to contact Jay McClosckey. Randy proposes to go back to the doctors, to see if any bribery from Management is discovered, Rick proposes to go directly to those who were in Prison	U.S. Attorneys	Government's investigation
6	27	2000	Bar	Martin Willis	Billy Cutler									OxyContin sales manager celebration: "One Billion in Sales" Two Years Ahead of Plan. Billy is apathetic. Jokes are made about taking Oxy. He gets into a fight with one of the salesmen who says he only works one day a month. He leaves the party	Purdue Comercial	OxyContin's accountability network
6	28	2000	Church	Betsy Mallum	Diane Mallum	Jerry Mallum	Pastor							Betsy participates in a ceremony at the church for the fight against her addiction. "Let me be free".	Addictions	OxyContin substance-dependent individuals
6	29	2000	Church	Betsy Mallum	Pastor									Betsy goes to talk to the pastor worried that this won't work because she has never been a believer. She has tremors. She stays praying.	Addictions	OxyContin substance-dependent individuals
6	30	2000	Rehab clinic	Samuel Finnix	Rehab coordinator									Samuel talks to the coordinator concerned about the relapse rate. "This place used to be 90% alcohol and cocaine, and in the last two years, it's 90% OxyContin." It's still an addiction.	Addictions	OxyContin substance-dependent individuals
6	31	2005	Prision	Randy Ramseyer	Dr. Parker									He goes to jail to talk to doctors about when they started prescribing OxyContin. "Typical kickbacks," FDA label, blood charts: "fewer peaks and valleys" was what convinced him. Randy asks: what if the graphs are fake?	U.S. Attorneys	Government's investigation
6	32	2005	U.S. Attorney's Office in Virginia	Randy Ramseyer	Rick Mountcastle									An expert claims that the graph is false, on a logarithmic and non-linear scale, and compresses 0-50 and 50-100. If the graph has the same scale, you see the peaks and valleys. The FDA approved this chart.	U.S. Attorneys	Government's investigation
6	33	2002	DEA - museum	Bridget Meyer	Rudy Giuliani	Jay Mc Closckey								Bridget goes to a Giuliani presentation at the DEA museum, it is clear that she admires him. She tells him that she is a cancer survivor and that because of her experience she chooses which cases to represent, and that she will represent Purdue and OxyContin.	DEA	Government's investigation
6	35	2000	Purdue Pharma - office	Richard Sackler	Michael Friedman									Jay McClosckey will lead a conference and has invited Purdue. The strategy will be to treat the issue as a police issue and not as a medical issue. "Abusers are putting a life-saving medication at risk." He recommends that you not go, because you have to be clever. It is necessary to hammer the abusers.	Sackler family and Purdue Pharma executives	OxyContin's accountability network
6	36	2000	Rehab clinic	Samuel Finnix	Coordinador del grupo	Pacientes								Samuel tells his case to his group mates before leaving but says he doesn't know if he is ready to go into the world.	Background stories	OxyContin substance-dependent individuals
6	37	2000	Rehab clinic	Samuel Finnix	Coordinador del grupo									He says goodbye to his coordinator, who tells him that every day he must commit to the process. Nobody comes looking for him.	Addictions	OxyContin substance-dependent individuals
6	38	2000	Samuel Finnix House	Samuel Finnix										Samuel is seen eating in his new house	Background stories	OxyContin substance-dependent individuals
6	39	2000	Betsy Mallum House	Betsy Mallum	Jerry Mallum	Diane Mallum								Betsy says the prayer of thanksgiving before the meal, thanking her parents.	Background stories	OxyContin substance-dependent individuals
6	40	2000	Park	Betsy Mallum										She is seen fighting withdrawal, exercising	Addictions	OxyContin substance-dependent individuals
6	41	2000	Samuel Finnix House	Samuel Finnix										Samuel relapses, the pills are seen on the table and he has fallen on the floor.	Addictions	OxyContin substance-dependent individuals
6	42	2000	Samuel Finnix House	Samuel Finnix	Leah Turner									His former nurse comes to see him because he called her the night before and told her he was going to commit suicide. She asks him if she is using again and he tells her yes, rehab didn't work. The nurse tells her that rehabilitation is more difficult for opiates, and if she has considered methadone. "I would just trade one addiction for another." She tells him to try it, that there is a clinic i…	Addictions	OxyContin substance-dependent individuals
6	43	2000	Richard Sackler's house	Richard Sackler	Beth Sackler									He cancels a family trip worried by Maine prosecutor	Sackler family and Purdue Pharma executives	OxyContin's accountability network
6	44	2005	FDA - office	Rick Mountcastle	Randy Ramseyer	FDA employee								They go to the FDA to find out how the scientific chart approval system works. They show you the sellers' graph. The FDA employee says the graph is manipulated, that the scale is misleadingly numbered, and that they specifically told Purdue that they could not use this graph or the phrase "minus peaks and valleys." "They do whatever they want." This division of the FDA has fought them for years. …	U.S. Attorneys	Government's investigation
6	45	2000	Maine Prosecutor's Office	Jay Mc Closckey	Howard Udell	Michael Friedman								They go to the meeting with the Maine prosecutor and propose solutions to detect drug abusers	Grand Jury proceedings	Government's investigation
6	46	2005	Maine Prosecutor's Office	Rick Mountcastle	Randy Ramseyer		David Haddox							Jay McClosckey doesn't answer his calls.	U.S. Attorneys	Government's investigation
6	47	2000	Maine Prosecutor's Office	Jay Mc Closckey	Howard Udell	Michael Friedman								They agree on joint actions	Grand Jury proceedings	Government's investigation
6	48	2005	U.S. Attorney's Office in Virginia	Rick Mountcastle	Randy Ramseyer	Prosecutor's office employee	David Haddox							An employee of the Attorney General's Office reveals that former US Attorney Jay McCloskey now represents Purdue. "They are buying all the people who should regulate them"	U.S. Attorneys	Government's investigation
6	49	2000	Maine Prosecutor's Office	Jay Mc Closckey	Howard Udell	Michael Friedman								Complicity: "I will take it into consideration"	Grand Jury proceedings	Government's investigation
6	50	2002	DEA - office	Bridget Meyer	David Govin	DEA 2	David Haddox							Review of autopsies but when clearing out other medications they only have a dozen OxyContin overdoses for investigation.	DEA	Government's investigation
6	51	2002	DEA - office	Bridget Meyer										He checks the newspapers marking news related to OxyContin and finds Lucas' death.	DEA	Government's investigation
6	52	2002	Bridget Meyer House	Bridget Meyer	Paul Mendelson									She tells her husband about Lucas's death and cries. "I could have done more." She tells him about her fantasy of seeing Richard Sackler handcuffed in a chair and making him watch a video with all the OxyContin victims.	DEA	Government's investigation
6	53	2000	Richard Sackler's house	Richard Sackler	Vivian									Calls an old flame to go out to lunch, rejects him and quickly hangs up the phone	Background stories	OxyContin's accountability network
6	54	2000	Purdue Pharma - office	Richard Sackler	Michael Friedman									Friedman tells Sackler the news from Maine and tells him that they should also be careful with written documentation: they created an email system that deletes messages as soon as they have been read.	Sackler family and Purdue Pharma executives	OxyContin's accountability network
6	55	2000	Street	Betsy Mallum										Betsy continues training until she reaches the old van she shared with Grace. She is shocked to see it destroyed.	Addictions	OxyContin substance-dependent individuals
6	56	2000	Betsy Mallum House	Betsy Mallum										She prays and has abstinence at night.	Addictions	OxyContin substance-dependent individuals
6	57	2000	Street	Betsy Mallum	Walt (drug dealer)									He goes to the neighborhoods to look for the old distributor, tells him that she hasn't tried Oxy in months, he doesn't have Oxy but that he has "horse". She tries heroin.	Addictions	OxyContin substance-dependent individuals
6	58	2000	Methadone clinic	Samuel Finnix										Search for "Treatment center"	Addictions	OxyContin substance-dependent individuals
6	59	2000	Methadone clinic	Samuel Finnix										In the waiting room there are very different people	Background stories	OxyContin substance-dependent individuals
6	60	2000	Methadone clinic	Samuel Finnix										Treatment begins with liquid methadone, 35 mg. He has to stay for an hour to make sure that he doesn't have a negative reaction. He will come every day to take the medication. "The hard part is over. You're on the road to rehabilitation"	Addictions	OxyContin substance-dependent individuals
6	61	2000	Methadone clinic	Samuel Finnix										He goes back to the waiting room and look at the people	Addictions	OxyContin substance-dependent individuals
6	62	2000	Bridget Meyer House	Bridget Meyer	David Govin									Bridget has an insight when finding her partner's medication: separate the non-lethal combinations and leave only the prescription combinations (e.g. Xanax and OxyContin)	DEA	Government's investigation
6	63	2000	DEA - office	Bridget Meyer	David Govin									Taking into account the new calculation, they have 464 deaths from OxyContin with legal medications. Only 12 as a result of biting, sniffing or injecting, the rest (98%) are from using the drug exactly as prescribed. The theory is that abusers switch to cheaper drugs like heroin. These deaths are of people in pain.	DEA	Government's investigation
6	64	2000	DEA - lavabo	Bridget Meyer										She goes to the bathroom to shout "I fucking got you, lying motherfuckers"	DEA	Government's investigation
7	1	1962	Senate Committee	Arthur Sackler	Senador Kefauver	Senador Dodd								Arthur Sackler is called to testify by Senators, and Senator Dodd accuses him of ethical violations	Sackler family and Purdue Pharma executives	OxyContin's accountability network
7	2	2002	Senate Committee	Dr. Van Zee	Senador Dodd	Howard Udell								Senator Dodd himself now defends Purdue and confronts Dr. Van Zee	Sackler family and Purdue Pharma executives	OxyContin's accountability network
7	3	2001	Street	Betsy Mallum	Diane Mallum		Michael Friedman	Paul Goldenheim						Betsy argues with her mother and asks her to try it. Her mother apologizes for not accepting her as a lesbian.	Background stories	OxyContin substance-dependent individuals
7	4	2001	House	Diane Mallum	Betsy Mallum									The mother takes Betsy out of the house	Addictions	OxyContin substance-dependent individuals
7	5	2001	Psychological consultation	Samuel Finnix	Sister Beth Davies									Samuel goes to therapy and talks about shame and guilt. He asks her to focus on the positive things.	Addictions	OxyContin substance-dependent individuals
7	6	2001	Sackler Center for Education in the Arts	Mortimer Sackler	Raymond Sackler									Mortimer Sackler donates one million dollars to the Sackler Center for Arts Education.	Background stories	OxyContin's accountability network
7	7	2001	Sackler Center for Education in the Arts	Richard Sackler	Jonathan Sackler	David Sackler								Richard asks about the progress of OxyContin for children. His cousin David approaches to congratulate him on the sales and ask him to buy a ski center. The conversation is interrupted by a call from Curtis Wright.	Sackler family and Purdue Pharma executives	OxyContin's accountability network
7	8	2001	Purdue Pharma - meeting room	Curtis Wright	Richard Sackler	Raymond Sackler								They talk about how the FDA plans to review the label, "we brought you in from the FDA to make sure this kind of thing wouldn't happen." The press war has been successful, the drug has bad publicity.	Sackler family and Purdue Pharma executives	OxyContin's accountability network
7	9	2006	U.S. Attorney's Office in Virginia	Rick Mountcastle	Randy Ramseyer	Empleados fiscalía	Kathe Sackler	Jonathan Sackler	David Sackler	Mortimer Sackler				In the team meeting, the label formulation seems won, but they need to accuse people and put executives in jail	U.S. Attorneys	Government's investigation
7	10	2006	Street	Randy Ramseyer	Karen Moles									Randy approaches the FDA secretary and gets her to tell him that a year before OxyContin was approved, Purdue rented a suite at a hotel in Rockville near the FDA where they met with Curtis Wright privately. They allegedly spent three days working on formulating the medical review by co-writing the safety and efficacy summary. There is more than one person who believes that Curtis Wright was the o…	U.S. Attorneys	Government's investigation
7	11	2002	Street	Diane Mallum										Diane sees flyers around town warning about OxyContin abuse and inviting her to go to a meeting.	Addictions	OxyContin substance-dependent individuals
7	12	2002	Betsy Mallum House	Diane Mallum	Betsy Mallum									The mother tells Betsy to go to the meeting, she doesn't want to because she feels ashamed	Addictions	OxyContin substance-dependent individuals
7	13	2002	Betsy Mallum House	Diane Mallum	Jerry Mallum									She tells her husband that she doesn't care if people know, they will go to the meeting.	Addictions	OxyContin substance-dependent individuals
7	14	2002	High school gym	Sister Beth Davies	Dr. Art Van Zee									The meeting is fulled with people. Sister Beth Davies and Dr. Van Zee are introduced. They gather 10,000 signatures to ask that OxyContin be removed from the market until it can be reformulated so that it is resistant to abuse	Addictions	OxyContin substance-dependent individuals
7	15	2002	High school gym	Betsy Mallum	Diane Mallum									Betsy and her mother sign the petition	Addictions	OxyContin substance-dependent individuals
7	16	2002	DEA - office	Bridget Meyer	Director Melton									Bridget takes the report to her superior. They advise her to meet with the FDA first, Bridget wants to go to the press directly. She also doesn't want to give the report to Purdue before the meeting.	DEA	Government's investigation
7	17	2002	Methadone clinic	Samuel Finnix										Samuel continues taking methadone. On leaving he advises a patient about his foot	Addictions	OxyContin substance-dependent individuals
7	18	2002	Psychological consultation	Samuel Finnix	Sister Beth Davies									In therapy, they focus on moments of pride and helping their patients. She tells him that she was an alcoholic and that she needed time to recover. Help others. The process of getting your medical license back	Addictions	OxyContin substance-dependent individuals
7	19	2002	Counselor's office	Samuel Finnix	Counselor									Samuel talks to his lawyer, who tells him that they will not give him his medical license if he takes methadone.	Addictions	OxyContin substance-dependent individuals
7	20	2002	Purdue Pharma - sales department	Billy Cutler	Martin Willis									At training, Billy is reluctant	Purdue Comercial	OxyContin's accountability network
7	21	2002	Purdue Pharma - office	Billy Cutler	Martin Willis									Billy has a meeting with his boss and tells him it's girl problems.	Purdue Comercial	OxyContin's accountability network
7	22	2002	Billy Cutler House	Billy Cutler	Amber Collins									Amber will be a regional manager in New Orleans and tells him to come with her, they will make a fortune together	Purdue Comercial	OxyContin's accountability network
7	23	2002	Methadone clinic	Samuel Finnix										Samuel arrives at the clinic and looks at the photos of the patients (miners) on the walls	Background stories	OxyContin substance-dependent individuals
7	24	2002	Methadone clinic	Samuel Finnix	Dr. Art Van Zee									Samuel goes to see Van Zee, he tells him that it may take two years to recover his brain circuits. He tells him about the drug Suboxone, which is easier to take, he doesn't have to go to the clinic every day, but he doesn't know if he will ever be able to stop taking it.	Addictions	OxyContin substance-dependent individuals
7	25	2006	Rick Mountcastle House	Rick Mountcastle										The wife complains that the case consumes his time and asks him to accompany him to the meeting tomorrow	U.S. Attorneys	Government's investigation
7	26	2006	High school gym	Sister Beth Davies	Dr. Art Van Zee	Rick Mountcastle								Five years ago the gym was full, now there are few chairs occupied. Van Zee says he was naïve to think the drug would be reformulated or that Congress would listen. Rick has an insight and leaves the meeting	Addictions	OxyContin substance-dependent individuals
7	27	2006	High school gym	Rick Mountcastle	Randy Ramseyer									Rick has the idea of proving that Purdue lied to Congress because in 2000 they said they did not know that the drug was being abused when they have articles and emails confirming the abuse since 1997. The accusation could be lying to Congress and conspiring to defraud	Addictions	OxyContin substance-dependent individuals
7	28	2006	U.S. Attorney's Office in Columbia	Rick Mountcastle	Randy Ramseyer	John Brownlee								They review the testimonies of Howard Udell, Michael Friedman and Paul Goldenheim in front of the Senate and agree on the impeachment. They have a case	U.S. Attorneys	Government's investigation
7	29	2001	FDA - meeting room	Cynthia McCormick	Michael Friedman	Howard Udell								Purdue cited to FDA for diversion cases, FDA feels it's time to intervene. They ask not to be drastic with the label change and offer concessions such as removing the 160 mg pill from the market. But FDA says they will likely add a black box warning to the new label.	FDA	OxyContin's accountability network
7	30	2001	Richard Sackler's house	Richard Sackler	Raymond Sackler		Paul Goldenheim	FDA 1	FDA 2					Richard tells his father about the label and they have a family argument	Background stories	OxyContin's accountability network
7	31	1962	Senate Committee	Arthur Sackler	Senator Kefauver									In Congress it is discussed as a "difference of opinion", not a false statement	Sackler family and Purdue Pharma executives	OxyContin's accountability network
7	32	2001	Purdue Pharma - meeting room	Richard Sackler	Jonathan Sackler	Kathe Sackler								They talk about reformulating the label. Richard Sackler: "If they are going to give us the black label, they should at least give us something": for an extended period of time	Sackler family and Purdue Pharma executives	OxyContin's accountability network
7	33	2001	Samuel Finnix House	Samuel Finnix	Betsy Mallum		Howard Udell	Paul Goldenheim	Michael Friedman	Curtis Wright				Samuel writes and reflects. He calls Betsy on the phone, apologizes and recommends the new Suboxone treatment. He tells her that he could take her to the clinic, which is an hour from her house.	Addictions	OxyContin substance-dependent individuals
7	34	2001	Church	Betsy Mallum	Diane Mallum									At the church, he tells her that they may be narcotics and that they don't work.	Addictions	OxyContin substance-dependent individuals
7	35	2001	Street	Diane Mallum	Elizabeth Ann McClung									Betsy's mother goes to the slums to look for her daughter, Elizabeth Ann recognizes her and tells her where she is.	Addictions	OxyContin substance-dependent individuals
7	36	2001	Purdue Pharma - meeting room	Richard Sackler	Howard Udell	Michael Friedman								The FDA approved the black label and "Addiction is reported to be rare", allows it to be sold for moderate pain, and is allowed to be used for an extended period of time. They applaud the fact that OxyContin can be used indefinitely. Marketing did the calculations and with the new language they believe that sales can triple in two years.	Sackler family and Purdue Pharma executives	OxyContin's accountability network
7	37	2001	Purdue Pharma - sales department	Martin Willis	Billy Cutler	Amber Collins	Paul Goldenheim	Kathe Sackler	Curtis Wright	Jonathan Sackler	Raymond Sackler			The issue of the new language is transferred to commercial agents.	Purdue Comercial	OxyContin's accountability network
7	38	2001	Purdue Pharma - sales department	Billy Cutler	Martin Willis									Billy steals three videos of training sessions from his supervisor's office. He discovers him when he leaves and tells him that she had come to look for him because he is not feeling well and that he needs to leave earlier.	Purdue Comercial	OxyContin's accountability network
7	39	2002	FDA - meeting room	Bridget Meyer	Howard Udell	Michael Friedman								DEA-FDA-Purdue meeting at the FDA. The report is presented (without advance notice). DEA pharmacologist David Govin explains the results of 1,304 autopsies. 98% of those killed were not drug abusers. Purdue: "It is not possible to determine verified deaths from OxyContin as toxicology reports typically do not list exact levels of the other drugs at the time of death." The FDA says the data is inc…	DEA	Government's investigation
7	40	2002	FDA - hall	Bridget Meyer	David Govin		Paul Goldenheim	Cynthia McCormick	Deborah Leiderman	David Govin				Discussion with the coroner: you should have given him the report before the meeting. "They're just being friendly to their potential future employer."	DEA	Government's investigation
7	41	2002	Bridget Meyer House	Bridget Meyer	Paul Mendelson									The husband tells her that work is destroying his life and if he has thought about doing something else. They are not happy in their marriage	Background stories	Government's investigation
7	42	2006	U.S. Despartment of Justice	Rick Mountcastle	Randy Ramseyer	John Brownlee								They go to the U.S. Department of Justice. John Brownlee meets Alice Fisher, director of the Criminal Division, and tells her that they are receiving pressure from Giuliani	U.S. Attorneys	Government's investigation
7	43	2006	U.S. Despartment of Justice	Rick Mountcastle	Randy Ramseyer	John Brownlee	Alice Fisher							Meeting with executives and the U.S. Department of Justice	Grand Jury proceedings	Government's investigation
7	44	2006	U.S. Despartment of Justice	John Brownlee	Alice Fisher									John Brownlee meets with his U.S. colleague. Department of Justice and is pressured, he says that he does not see that there is a possible lawsuit. Suspicion of the deputy attorney	U.S. Attorneys	Government's investigation
7	45	2006	U.S. Despartment of Justice	Rick Mountcastle	Randy Ramseyer	John Brownlee								Enter the U.S. room. Department of Justice to notify that it is charging Michael Friedman, Paul Goldenheim and Howard Udell with a serious crime	Grand Jury proceedings	Government's investigation
7	46	2006	U.S. Despartment of Justice	Rick Mountcastle	Randy Ramseyer	John Brownlee	Purdue counselor							They don't know how they are going to make the accusation.	Grand Jury proceedings	Government's investigation
7	47	2002	Betsy Mallum House	Betsy Mallum	Grace Pell									Betsy has withdrawal symptoms and calls Grace to resume the relationship. She says it wouldn't work. It turns out that Grace has a daughter.	Addictions	OxyContin substance-dependent individuals
7	48	2002	House	Betsy Mallum										Betsy goes to look for heroin and tells the dealer that she's starting Suboxone the next day, asking for a goodbye dosis. She dies of an overdose	Addictions	OxyContin substance-dependent individuals
7	50	2002	Road	Samuel Finnix	Diane Mallum									Samuel calls Betsy's house because he is waiting for her to go to treatment and finds out about her death	Addictions	OxyContin substance-dependent individuals
7	51	1962	Senate Committee	Arthur Sackler	Senator Kefauver	Senador Dodd								Ending of Arthur Sackler's statement in Congress: "No law or regulation can ever stop the miracle of modern medicines"	Sackler family and Purdue Pharma executives	OxyContin's accountability network
8	1	2019	Guggenheim Museum NYC											Performances with signs: "Shame on Sackler", "Take down their names"	Background stories	OxyContin's accountability network
8	2	2019	Guggenheim Museum NYC	Diane Mallum										Demonstration at the museum, lying on the ground: "Never again"	Background stories	OxyContin's accountability network
8	3	2019	Street											Demonstrations in the streets: "400,000 deaths"	Background stories	OxyContin substance-dependent individuals
8	4	2019												"Take down the Sackler name"	Background stories	OxyContin substance-dependent individuals
8	5	2019	Street											"Greed deaths"	Background stories	OxyContin substance-dependent individuals
8	6	2019	Guggenheim Museum NYC	Diane Mallum										"Sackler lie, people die"	Background stories	OxyContin substance-dependent individuals
8	7	2002	Probation office	Samuel Finnix	Empleada probation									His lab results are going well. He finishes probation in three months. If he is still undergoing treatment, he should consider a profession that does not require a medical license.	Addictions	OxyContin substance-dependent individuals
8	8	2002	Probation office	Samuel Finnix	Elizabeth Ann McClung									At the end of the parole consultation he meets Elizabeth Ann	Addictions	OxyContin substance-dependent individuals
8	9	2002	Restaurant	Samuel Finnix	Elizabeth Ann McClung									They are going to eat. Elizabeth Ann has two years left and he tells her that she will probably go back to jail. Samuel tells her that with the new medication she has not had a relapse for a year. He will take her to therapy twice a week and pay for everything. Elizabeth Ann says she will try but she can't promise to continue.	Addictions	OxyContin substance-dependent individuals
8	10	2002	Purdue Pharma - sales department	Martin Willis	Amber Collins	Billy Cutler								They celebrate the promotion of Amber Collins	Purdue Comercial	OxyContin's accountability network
8	11	2002	Purdue Pharma - sales department	Billy Cutler	Amber Collins	Martin Willis								At the celebration, Amber asks Billy why he didn't ask for the transfer. They are interrupted by their boss, who wants to talk to him	Purdue Comercial	OxyContin's accountability network
8	12	2002	Purdue Pharma - sales department	Billy Cutler	Martin Willis	Counselor 1								The meeting is with the lawyers from the central office. He tells her that three videos were missing. They could sue you. They terminate his contract due to his negative attitude. They offer him 75 thousand dollars for the confidentiality agreement.	Purdue Comercial	OxyContin's accountability network
8	13	2002	Purdue Pharma - sales department	Billy Cutler	Amber Collins	Martin Willis								Billy comes out with his belongings in front of the entire team, no one says anything. Martin Willis asks Amber if she is his friend, she denies it. "He always seemed like an idiot to me"	Purdue Comercial	OxyContin's accountability network
8	14	2002	Parking	Amber Collins			Counselor 2							Amber cries in the parking lot after Billy gets fired	Purdue Comercial	OxyContin's accountability network
8	15	2002	Road	Samuel Finnix	Elizabeth Ann McClung		Counselor 1	Counselor 2						They talk in the car when he goes to take his first dose of the treatment	Addictions	OxyContin substance-dependent individuals
8	16	2002	Methadone clinic	Samuel Finnix	Elizabeth Ann McClung	Dr. Art Van Zee								She receives the first dose and must wait an hour so that there are no adverse effects	Addictions	OxyContin substance-dependent individuals
8	17	2002	Road	Samuel Finnix	Elizabeth Ann McClung									She chats and recommends him a book on the way home.	Background stories	OxyContin substance-dependent individuals
8	18	2006	U.S. Despartment of Justice	John Brownlee	Rick Mountcastle	Randy Ramseyer								They confront the Declaration in Congress with Dr. Goldenheim's personal emails, telling him that since the declaration was taken in DC it is not admissible in the state of Virginia. But the company sent these statements to its employees there to show them that leading executives would "protect them." They will be charged with wire fraud and conspiracy to commit wire fraud based on their use of t…	U.S. Attorneys	Government's investigation
8	19	2006	U.S. Attorney's Office in Columbia	John Brownlee	Rick Mountcastle	Randy Ramseyer								They say that for the U.S. Department of Justice accepts the lawsuit, they need to find another compelling element	U.S. Attorneys	Government's investigation
8	20	2006	U.S. Attorney's Office in Virginia	Rick Mountcastle	Randy Ramseyer		Counselor Purdue							They search all the files again and think about the sales contest	U.S. Attorneys	Government's investigation
8	21	2002	Street	Samuel Finnix	Jerry Mallum									Samuel asks to enter the house to talk	Background stories	OxyContin substance-dependent individuals
8	22	2002	Betsy Mallum House	Samuel Finnix	Jerry Mallum	Diane Mallum								Samuel apologizes to Betsy's parents, but it is not well received. Jerry is seen drinking from a bottle in his pocket.	Addictions	OxyContin substance-dependent individuals
8	23	2002	Road	Samuel Finnix	Elizabeth Ann McClung	Logan Parker								Elizabeth Ann tells him what she wrote in her recovery journal, Samuel tells her he doesn't want to hear about shame. He tells Elizabeth Ann and Logan Parker to write about his fondest memory of him. They ask him why he doesn't return to town.	Addictions	OxyContin substance-dependent individuals
8	24	2006	Bar	Rick Mountcastle	Randy Ramseyer	Martin Willis								They meet the training teacher, visibly changed. Paranoid that he is being followed.	U.S. Attorneys	Government's investigation
8	25	2006	Street	Rick Mountcastle	Randy Ramseyer	Martin Willis								He tells them that no other pharmaceutical company paid their sales agents for each milligram sold. He says they trusted the information they were given: they deceived their managers as well as their sales representatives. They ask him why he left and he says that he had to continually appear in court for lawsuits, and that one day Purdue did not provide him with a lawyer. They were angry about t…	U.S. Attorneys	Government's investigation
8	26	2006	Billy Cutler House	Rick Mountcastle	Randy Ramseyer	Billy Cutler								They go to see Billy at his house. He did not sign a confidentiality agreement but denies having the videos. The wife ends the meeting. They get angry with them.	U.S. Attorneys	Government's investigation
8	27	2002	Purdue Pharma - office	Richard Sackler	Howard Udell	Michael Friedman								They tell Richard about the 10,000-signature petition from Virginia, which reached the FDA. "Take care of this"	Sackler family and Purdue Pharma executives	OxyContin's accountability network
8	28	2002	Hotel	Howard Udell	Michael Friedman	David Haddox	Kaytlin (pareja de Billy Cutler)							Purdue executives meet with Sister Beth, Art Van Zee, Betsy's mother.	Sackler family and Purdue Pharma executives	OxyContin's accountability network
8	29	2002	Hotel	Howard Udell	Michael Friedman	David Haddox	Jonathan Sackler							Betsy's mother gives her testimony of how she lost her daughter. Dr. Van Zee calls for reformulation of the label and the medication: "We know it is possible because in 1983 Sterling Winthrop withdrew its painkiller Talwin and added a narcotic blocker that immediately reduced abuse." Those at Purdue listen to them and offer a letter of apology to Lee County and a donation of 100 thousand dollars …	Sackler family and Purdue Pharma executives	OxyContin's accountability network
8	30	2002	Hotel	Sister Beth Davies	Dr. Art Van Zee	Diane Mallum	Sister Beth Davies	Dr. Art Van Zee	Diane Mallum	Sue Ella Van Zee				They debate whether this money could help people. Sister Beth compares it to other union manipulations: they take advantage of people who don't have money. "If you want to take the money to shut us up, go ahead. But if you do, I will resign from this coalition right now, because I would rather burn in hell than accept a penny of their blood money."	Sackler family and Purdue Pharma executives	OxyContin's accountability network
8	31	2006	U.S. Attorney's Office in Virginia	Rick Mountcastle	Randy Ramseyer		Sister Beth Davies	Dr. Art Van Zee	Diane Mallum	Sue Ella Van Zee				The videos arrive at the Prosecutor's Office	U.S. Attorneys	Government's investigation
8	32	2006	U.S. Attorney's Office in Virginia	Rick Mountcastle	Randy Ramseyer	John Brownlee	Sue Ella Van Zee							They show the videos in the U.S. Department of Justice. They add money laundering. The meeting ends quickly to discuss with the client.	U.S. Attorneys	Government's investigation
8	33	2006	U.S. Attorney's Office in Virginia	Rick Mountcastle										Draft Purdue Pharma indictment: conspiracy mail fraud, wire fraud, interstate distribution of a misbranded drug with intent to defraud, conspiracy to commit money laundering, and money laundering.	U.S. Attorneys	Government's investigation
8	34	2002	Road	Bridget Meyer	Paul Mendelson		Counselors Purdue							Bridget talks to her husband about the implications of representing Giuliani, he is a national hero and friend of the president. That's not good at all for her case.	DEA	Government's investigation
8	34	2002	Richard Sackler's house	Richard Sackler	Raymond Sackler	Counselor Stephen								They show him the photo of John Brownlee and the two prosecutors. "They cannot be bought." They are likely to make criminal charges against individuals, and may fine them to death. The father tells him that some of them are probably going to Prison and that he doesn't want it to be him.	Sackler family and Purdue Pharma executives	OxyContin's accountability network
8	35	2002	Hotel	Samuel Finnix										He goes to look for Elizabeth Ann and he is scared because she is not there. She had gone to get coffee. Samuel receives a call from the Virginia Department of Health about his complaint that there are few clinics. "People don't want treatment in their community." He looks for a school bus that is for sale	Background stories	OxyContin substance-dependent individuals
8	36	2002	Road	Samuel Finnix	Elizabeth Ann McClung	Logan Parker								They go by bus to the methadone clinic. There are already 8 passengers	Addictions	OxyContin substance-dependent individuals
8	37	2002	Methadone clinic	Logan Parker	Elizabeth Ann McClung									They talk in the waiting room. Elizabeth Ann asks if she worked in the mines.	Addictions	OxyContin substance-dependent individuals
8	38	2002	Methadone clinic	Samuel Finnix	Dr. Art Van Zee									He asks if he can stop taking the medication because he wants to be a doctor again.	Addictions	OxyContin substance-dependent individuals
8	39	2006	U.S. Attorney's Office in Columbia	John Brownlee										Phone Call: The company would take misdemeanors, but if they go for felonies and get nothing? Council to accept misdemeanors before the U.S. Department of Justice annul everything.	U.S. Attorneys	Government's investigation
8	40	2006	U.S. Attorney's Office in Virginia	John Brownlee										Walk the aisles of evidence documentation	U.S. Attorneys	Government's investigation
8	41	2006	U.S. Attorney's Office in Virginia	John Brownlee	Rick Mountcastle	Randy Ramseyer								The three executives will plead guilty to misdemeanors and be placed on supervised release for three years. They agreed to an economic agreement for 600 million, the bigest in US history	U.S. Attorneys	Government's investigation
8	42	2002	Purdue Pharma - office	Richard Sackler	Michael Friedman									He retires from the presidency and proposes Michael Friedman	Sackler family and Purdue Pharma executives	OxyContin's accountability network
8	43	2006	John Brownlee House	John Brownlee	Mike Elston									He receives a call claiming to be from the Attorney General to delay Purdue's signing but insults them and urges them to sign tomorrow.	U.S. Attorneys	Government's investigation
8	44	2006	U.S. Attorney's Office in Columbia	Rick Mountcastle	Randy Ramseyer	John Brownlee								Randy Ramseyer suggests continuing to work against pharmaceutical companies. Rick Mountcastle is skeptical: "Purdue is going to continue selling." He brings the signed Declaration of Guilty and receives the news that the Attorney General sent the list of attorneys who will be transferred. John Brownlee is one of them.	U.S. Attorneys	Government's investigation
8	45	2007	Trial	Diane Mallum	Sister Beth Davies									Demonstration at Abbington "Reject the deal"	Background stories	OxyContin substance-dependent individuals
8	46	2007	Trial	John Brownlee										He is interviewed by a journalist about his dismissal	U.S. Attorneys	Government's investigation
8	47	2007	Trial	Maryanne Skolick										Maryanne declares at the trial: "they are pure evil."	Background stories	OxyContin substance-dependent individuals
8	48	2007	Trial	Witness	Diane Mallum									Testifies about his 18-year-old son	Background stories	OxyContin substance-dependent individuals
8	49	2002	Betsy Mallum House	Diane Mallum										The sheriff goes to tell them about Betsy's death and they hug.	Addictions	OxyContin substance-dependent individuals
8	49	2007	Trial	Witness	Sister Beth Davies									Deposition	Background stories	OxyContin substance-dependent individuals
8	50	2007	Trial	Witness	Sister Beth Davies									Deposition, she makes them look at their son's ashes and asks the Judge to reject the deal because the money "means nothing". Sister Beth Davies shouts out: "rejects the deal" and everyone shout as well	Background stories	OxyContin substance-dependent individuals
8	51	2007	Trial	Judge										The plea deals are accepted	U.S. Attorneys	Government's investigation
8	52	2007	Purdue Pharma - office	Richard Sackler										He talks on the phone with the news behind him, he says that those executives were bad apples in the organization, that the agreement was very unfair	Sackler family and Purdue Pharma executives	OxyContin's accountability network
8	53	2007	Purdue Pharma - office	Richard Sackler										He speaks on the phone and says that they have to continue selling as aggressively as possible: "this is not the time to be cautious"	Sackler family and Purdue Pharma executives	OxyContin's accountability network
8	54	2007	Purdue Pharma - office	Richard Sackler										He talks on the phone and says he will visit the doctors in person next week	Sackler family and Purdue Pharma executives	OxyContin's accountability network
8	55	2007	Purdue Pharma - office	Richard Sackler										He speaks on the phone and says that higher doses should be sold for extended periods of time	Sackler family and Purdue Pharma executives	OxyContin's accountability network
8	56	2007	Purdue Pharma - office	Richard Sackler										He speaks on the phone: "sell, sell, sell"	Sackler family and Purdue Pharma executives	OxyContin's accountability network
8	57	2007	U.S. Attorney's Office in Virginia	Rick Mountcastle	Randy Ramseyer									He receives a call about Abbott Laboratories, an anti-epileptic medication. Rick proposes referring him to the Eastern district	U.S. Attorneys	Government's investigation
8	58	2007	U.S. Attorney's Office in Virginia	Bridget Meyer	Rick Mountcastle	Randy Ramseyer								They receive a visit from Bridget at the Prosecutor's Office to celebrate. They toast for the result, although Rick is not convinced. However, he accepts the case that Randy mentioned	DEA	Government's investigation
8	59	2019		Nan Goldin										Demonstrations in museums. Documentary images	Background stories	OxyContin substance-dependent individuals
8	60	2019												Documentary images from the Bloomberg TV program. Louvre remove plaque from Sackler Wing	Background stories	OxyContin substance-dependent individuals
8	61	2019		Kathe Sackler	David Sackler									Documentary images: Tufts Medical School name removed. A witness says that he lost his sister to the epidemic and that "it is a great victory"	Background stories	OxyContin substance-dependent individuals
8	62	2019												Documentary images of the Sacklers: family members leave NYC	Sackler family and Purdue Pharma executives	OxyContin's accountability network
8	63	2019												News from Metro newspaper, Vanity Fair	Sackler family and Purdue Pharma executives	OxyContin's accountability network
8	64	2019												The Massachusetts prosecutor make a claim against Purdue Pharma	Sackler family and Purdue Pharma executives	OxyContin's accountability network
8	65	2019												Texas prosecutor make a plain against Purdue Pharma	U.S. Attorneys	Government's investigation
8	66	2019												Press conference "for deceiving doctors and the people"	Background stories	OxyContin substance-dependent individuals
8	67	2019												The New York prosecutor make a plain against Purdue Pharma	Grand Jury proceedings	Government's investigation
8	68	2019												Prosecutor at a press conference. With families	Background stories	OxyContin substance-dependent individuals
8	69	2020												Documentary images: David Sackler declares online to Congress and they make an agreement: they leave Purdue, they will deliver 33 million documents and pay 4.5 billion. In exchange, they cannot be sued.	Background stories	OxyContin substance-dependent individuals
8	70	2020												Documentary images: Kathe Sackler declares online to Congress	Background stories	OxyContin substance-dependent individuals
8	71	2020												Documentary Images: Rep. Gerard Connolly of the District of Virginia	Background stories	OxyContin substance-dependent individuals
8	72	2020												Documentary images: Prosecutor accusing	Background stories	OxyContin substance-dependent individuals
8	73	2020												Documentary images: Illinois prosecutor accusing	Background stories	OxyContin substance-dependent individuals
8	74	2020												Documentary images: Tennessee prosecutor accusing	Background stories	OxyContin substance-dependent individuals
8	75	2020												Documentary images: Kathe Sackler declares online to Congress: "there is nothing I can say that I could have done differently"	Background stories	OxyContin substance-dependent individuals
8	76	2020												Documentary images: CBS news. The Sackler family will relinquish ownership of Purdue Pharma, hand over 30 million documents and pay $4.5 billion. In exchange, they cannot be sued.	Background stories	OxyContin substance-dependent individuals
8	77	2020												Documentary images: CBS news. "The process was prepared from the beginning"	Background stories	OxyContin substance-dependent individuals
8	78	2021	Methadone clinic	Samuel Finnix	Leah Turner									Samuel watches the Sackler news on television. His former nurse asks him for 10 Suboxone prescriptions and reminds him that he has a group in 10 minutes	Background stories	OxyContin substance-dependent individuals
8	79	2021	Methadone clinic	Samuel Finnix	Leah Turner									The nurse tells him the schedule of the day: group, individual therapy, meeting with fundraiser	Background stories	OxyContin substance-dependent individuals
8	80	2021	Methadone clinic	Samuel Finnix										Samuel does group therapy at a new wellness center (Mountain Ridge). He gives a speech about pain and the work that can be done about pain (it is neither good nor bad) to find a better version of each of us.	Background stories	OxyContin substance-dependent individuals
